# Supplementary material for: The α-globin super-enhancer acts in an orientation-dependent manner
Source: Nat Commun. 2025 Jan 25;16:1033. doi: 10.1038/s41467-025-56380-1 (PMC11762767; doi:10.1038/s41467-025-56380-1)
Supplement: Supplementary file 6 — Source data [file 41467_2025_56380_MOESM6_ESM.xlsx]

## Sheet: Figure 2b
Figure 2b	Expression data		Data from CD71+ EB-derived erythroid cells
Clones used	Wildtype: WT (n=3)	DelR(1-2): Delta R1 (n=4)	DelR(1-2)/INVR2 2: Delta R1 and Inversion R2 (n=6)
Hba		Average	Hbb1 CT values			Average	STDEV						EB CD71+ WT1
EB CD71+ WT1	12.757												EB CD71+ WT1	0.485881		0.953149
EB CD71+ WT1	12.7304	12.7437	11.7024	-1.04132	0.485881								EB CD71+ WT2
EB CD71+ WT2	12.6825												EB CD71+ WT2	0.586634		1.15079
EB CD71+ WT2	12.6815	12.682	11.9125	-0.769467	0.586634								EB CD71+ WT3
EB CD71+ WT3	12.7185												EB CD71+ WT3	0.456778	0.509765	0.896058	1	0.133675
EB CD71+ WT3	12.6707	12.6946	11.5642	-1.13043	0.456778	0.509765	0.0681427
EB CD71+ DelR(1-2) 1	13.7046												EB CD71+ DelR(1-2) 1
EB CD71+ DelR(1-2) 1	13.7794	13.742	11.4873	-2.25479	0.209528								EB CD71+ DelR(1-2) 1	0.209528		0.411029
EB CD71+ DelR(1-2) 2	13.3238												EB CD71+ DelR(1-2) 2
EB CD71+DelR(1-2) 2	13.1236	13.2237	11.3769	-1.84679	0.278009								EB CD71+DelR(1-2) 2	0.278009		0.545368
EB CD71+ DelR(1-2) 3	13.848												EB CD71+ DelR(1-2) 3
EB CD71+ DelR(1-2) 3	13.8412	13.8446	11.4	-2.44462	0.183695								EB CD71+ DelR(1-2) 3	0.183695		0.360352
EB CD71+ DelR(1-2) 4	13.8495												EB CD71+ DelR(1-2) 4
EB CD71+ DelR(1-2) 4	13.8079	13.8287	11.258	-2.57063	0.168331	0.209891	0.0484896						EB CD71+ DelR(1-2) 4	0.168331	0.509765	0.330214	0.411741	0.0951215
EB CD71+ DelR(1-2)/INVR2 1	14.3625
EB CD71+ DelR(1-2)/INVR2 1	14.2817	14.3221	11.8927	-2.42941	0.185641								EB CD71+ DelR(1-2)/INVR2 1
EB CD71+ DelR(1-2)/INVR2 2	14.3511												EB CD71+ DelR(1-2)/INVR2 1	0.185641		0.36417
EB CD71+DelR(1-2)/INVR2 2	14.3355	14.3433	11.3025	-3.04084	0.121511								EB CD71+ DelR(1-2)/INVR2 2
EB CD71+ DelR(1-2)/INVR2 3	14.8155												EB CD71+DelR(1-2)/INVR2 2	0.121511		0.238368
EB CD71+ DelR(1-2)/INVR2 3	14.4741	14.6448	11.5136	-3.13125	0.11413	0.140428	0.0393296						EB CD71+ DelR(1-2)/INVR2 3
EB CD71+ DelR(1-2)/INVR2 1	13.486												EB CD71+ DelR(1-2)/INVR2 3	0.11413		0.223888
EB CD71+ DelR(1-2)/INVR2 1	13.3439	13.415	11.2462	-2.16878	0.222399								EB CD71+ DelR(1-2)/INVR2 1
EB CD71+ DelR(1-2)/INVR2 2	13.9445												EB CD71+ DelR(1-2)/INVR2 1	0.222399		0.436278
EB CD71+DelR(1-2)/INVR2 2	13.9075	13.926	11.2397	-2.68631	0.15536								EB CD71+ DelR(1-2)/INVR2 2
EB CD71+ DelR(1-2)/INVR2 3	14.1107												EB CD71+DelR(1-2)/INVR2 2	0.15536		0.304769
EB CD71+ DelR(1-2)/INVR2 3	14.0608	14.0858	11.4469	-2.63881	0.160561	0.17944	0.0372941		0.159934	0.0403938			EB CD71+ DelR(1-2)/INVR2 3
minus RT1	28.2787								DelR(1-2)/INVR2				EB CD71+ DelR(1-2)/INVR2 3	0.160561	0.509765	0.314971	0.313741	0.0792402
Hba-x
EB CD71+ WT1	12.9662
EB CD71+ WT1	12.9021	12.9341	11.7024	-1.23179	0.42579								EB CD71+ WT1
EB CD71+ WT2	12.9428												EB CD71+ WT1	0.42579		0.966865
EB CD71+ WT2	12.8472	12.895	11.9125	-0.98245	0.50612								EB CD71+ WT2
EB CD71+ WT3	12.9799												EB CD71+ WT2	0.50612		1.14927
EB CD71+ WT3	12.871	12.9254	11.5642	-1.36128	0.389236	0.440382	0.0597925						EB CD71+ WT3
EB CD71+ DelR(1-2) 1	12.4064												EB CD71+ WT3	0.389236	0.440382	0.88386	1	0.135774
EB CD71+ DelR(1-2) 1	12.4666	12.4365	11.4873	-0.949239	0.517906
EB CD71+ DelR(1-2) 2	12.5452												EB CD71+ DelR(1-2) 1
EB CD71+DelR(1-2) 2	12.0114	12.2783	11.3769	-0.901414	0.535362								EB CD71+ DelR(1-2) 1	0.517906		1.17604
EB CD71+ DelR(1-2) 3	12.3												EB CD71+ DelR(1-2) 2
EB CD71+ DelR(1-2) 3	12.0401	12.1701	11.4	-0.770128	0.586366								EB CD71+DelR(1-2) 2	0.535362		1.21568
EB CD71+ DelR(1-2) 4	11.9494												EB CD71+ DelR(1-2) 3
EB CD71+ DelR(1-2) 4	11.9488	11.9491	11.258	-0.691027	0.619413	0.564761	0.0465951						EB CD71+ DelR(1-2) 3	0.586366		1.33149
EB CD71+ DelR(1-2)/INVR2 1	12.7403												EB CD71+ DelR(1-2) 4
EB CD71+ DelR(1-2)/INVR2 1	12.6756	12.708	11.8927	-0.815296	0.568292								EB CD71+ DelR(1-2) 4	0.619413	0.440382	1.40654	1.28244	0.105806
EB CD71+ DelR(1-2)/INVR2 2	12.7846
EB CD71+DelR(1-2)/INVR2 2	12.7574	12.771	11.3025	-1.46852	0.361354								EB CD71+ DelR(1-2)/INVR2 1
EB CD71+ DelR(1-2)/INVR2 3	12.8895												EB CD71+ DelR(1-2)/INVR2 1	0.568292		1.29045
EB CD71+ DelR(1-2)/INVR2 3	12.4302	12.6599	11.5136	-1.14629	0.451785	0.460477	0.103742						EB CD71+ DelR(1-2)/INVR2 2
EB CD71+ DelR(1-2)/INVR2 1	12.1308												EB CD71+DelR(1-2)/INVR2 2	0.361354		0.820547
EB CD71+ DelR(1-2)/INVR2 1	11.9361	12.0334	11.2462	-0.787273	0.579438								EB CD71+ DelR(1-2)/INVR2 3
EB CD71+ DelR(1-2)/INVR2 2	12.62												EB CD71+ DelR(1-2)/INVR2 3	0.451785		1.02589
EB CD71+DelR(1-2)/INVR2 2	12.3917	12.5058	11.2397	-1.2661	0.415781								EB CD71+ DelR(1-2)/INVR2 1
EB CD71+ DelR(1-2)/INVR2 3	12.6345												EB CD71+ DelR(1-2)/INVR2 1	0.579438		1.31576
EB CD71+ DelR(1-2)/INVR2 3	12.5405	12.5875	11.4469	-1.14056	0.453582	0.482934	0.0856858		0.471705	0.0859832			EB CD71+ DelR(1-2)/INVR2 2
minus RT1	30.8291								DelR(1-2)/INVR2				EB CD71+DelR(1-2)/INVR2 2	0.415781		0.944138
													EB CD71+ DelR(1-2)/INVR2 3
													EB CD71+ DelR(1-2)/INVR2 3	0.453582	0.440382	1.02998	1.07113	0.195247
pb4.9
EB CD71+ WT1	22.2303
EB CD71+ WT1	22.2039	22.2171	12.0077	-10.2094	0.000844624
EB CD71+ WT2	22.6758												EB CD71+ WT1
EB CD71+ WT2	22.7365	22.7061	12.2046	-10.5015	0.000689814								EB CD71+ WT1	0.000844624		0.99139
EB CD71+ WT3	22.1015												EB CD71+ WT2
EB CD71+ WT3	22.14	22.1208	12.1856	-9.93518	0.00102144	0.000851959	0.000165934						EB CD71+ WT2	0.000689814		0.80968
EB CD71+ DelR(1-2) 1	22.1141												EB CD71+ WT3
EB CD71+ DelR(1-2) 1	22.0595	22.0868	11.1312	-10.9556	0.000503547								EB CD71+ WT3	0.00102144	0.000851959	1.19893	1	0.194768
EB CD71+ DelR(1-2) 2	21.6572												EB CD71+ DelR(1-2) 1
EB CD71+DelR(1-2) 2	21.784	21.7206	11.008	-10.7126	0.000595935								EB CD71+ DelR(1-2) 1	0.000503547		0.591046
EB CD71+ DelR(1-2) 3	21.5165												EB CD71+ DelR(1-2) 2
EB CD71+ DelR(1-2) 3	21.5524	21.5344	11.384	-10.1505	0.000879839								EB CD71+DelR(1-2) 2	0.000595935		0.699488
EB CD71+ DelR(1-2) 4	21.8813												EB CD71+ DelR(1-2) 3
EB CD71+ DelR(1-2) 4	21.8342	21.8578	11.0312	-10.8266	0.000550657	0.000632495	0.000169155						EB CD71+ DelR(1-2) 3	0.000879839	0.000851959	1.03272	0.7424	0.230176
EB CD71+ DelR(1-2)/INVR2 1	21.9635												EB CD71+ DelR(1-2) 4
EB CD71+ DelR(1-2)/INVR2 1	21.8918	21.9276	11.8435	-10.0841	0.000921272								EB CD71+ DelR(1-2) 4	0.000550657		0.646342
EB CD71+ DelR(1-2)/INVR2 2	21.7694												EB CD71+ DelR(1-2)/INVR2 1
EB CD71+DelR(1-2)/INVR2 2	21.8053	21.7874	11.1634	-10.624	0.000633657								EB CD71+ DelR(1-2)/INVR2 1	0.000921272		1.08136
EB CD71+ DelR(1-2)/INVR2 3	22.2667												EB CD71+ DelR(1-2)/INVR2 2
EB CD71+ DelR(1-2)/INVR2 3	22.1361	22.2014	11.1747	-11.0268	0.0004793	0.000678076	0.000224309						EB CD71+DelR(1-2)/INVR2 2	0.000633657		0.743765
EB CD71+ DelR(1-2)/INVR2 1	21.9829												EB CD71+ DelR(1-2)/INVR2 3
EB CD71+ DelR(1-2)/INVR2 1	21.9929	21.9879	11.067	-10.9209	0.000515806								EB CD71+ DelR(1-2)/INVR2 3	0.0004793	0.000851959	0.562586
EB CD71+ DelR(1-2)/INVR2 2	21.6887												EB CD71+ DelR(1-2)/INVR2 1
EB CD71+DelR(1-2)/INVR2 2	21.7867	21.7377	10.9369	-10.8008	0.000560572								EB CD71+ DelR(1-2)/INVR2 1	0.000515806		0.605435
EB CD71+ DelR(1-2)/INVR2 3	21.6078												EB CD71+ DelR(1-2)/INVR2 2
EB CD71+ DelR(1-2)/INVR2 3	21.6588	21.6333	11.0135	-10.6198	0.000635503	0.000570627	6.04786e-05		0.000624352	0.00015828			EB CD71+DelR(1-2)/INVR2 2	0.000560572		0.65798
minus RT1	31.7318								DelR(1-2)/INVR2				EB CD71+ DelR(1-2)/INVR2 3
													EB CD71+ DelR(1-2)/INVR2 3	0.000635503	0.000851959	0.745931	0.732842	0.185783
CD71
EB CD71+ WT1	19.6795
EB CD71+ WT1	19.5205	19.6	12.0077	-7.59233	0.00518179								EB CD71+ WT1
EB CD71+ WT2	19.7489												EB CD71+ WT1	0.00518179		0.844322
EB CD71+ WT2	19.8528	19.8008	12.2046	-7.59618	0.005168								EB CD71+ WT2
EB CD71+ WT3	19.0883												EB CD71+ WT2	0.005168		0.842074
EB CD71+ WT3	19.1922	19.1402	12.1856	-6.95467	0.00806188	0.00613722	0.00166682						EB CD71+ WT3
EB CD71+ DelR(1-2) 1	18.9671												EB CD71+ WT3	0.00806188	0.00613722	1.3136	1	0.271591
EB CD71+ DelR(1-2) 1	18.9026	18.9348	11.1312	-7.80362	0.00447586								EB CD71+ DelR(1-2) 1
EB CD71+ DelR(1-2) 2	18.7183												EB CD71+ DelR(1-2) 1	0.00447586		0.729297
EB CD71+DelR(1-2) 2	18.7496	18.734	11.008	-7.72592	0.00472351								EB CD71+ DelR(1-2) 2
EB CD71+ DelR(1-2) 3	18.1261												EB CD71+DelR(1-2) 2	0.00472351		0.769649
EB CD71+ DelR(1-2) 3	18.148	18.1371	11.384	-6.75311	0.00927066								EB CD71+ DelR(1-2) 3
EB CD71+ DelR(1-2) 4	18.732												EB CD71+ DelR(1-2) 3	0.00927066	0.00613722	1.51056	0.94817	0.439878
EB CD71+ DelR(1-2) 4	18.732	18.732	11.0312	-7.7008	0.00480649	0.00581913	0.0023053						EB CD71+ DelR(1-2) 4
EB CD71+ DelR(1-2)/INVR2 1	18.8323												EB CD71+ DelR(1-2) 4	0.00480649		0.783171
EB CD71+ DelR(1-2)/INVR2 1	18.7374	18.7849	11.8435	-6.94132	0.00813683								EB CD71+ DelR(1-2)/INVR2 1
EB CD71+ DelR(1-2)/INVR2 2	18.5827												EB CD71+ DelR(1-2)/INVR2 1	0.00813683		1.32582
EB CD71+DelR(1-2)/INVR2 2	18.6214	18.602	11.1634	-7.43865	0.00576426								EB CD71+ DelR(1-2)/INVR2 2
EB CD71+ DelR(1-2)/INVR2 3	19.0641												EB CD71+DelR(1-2)/INVR2 2	0.00576426		0.939229
EB CD71+ DelR(1-2)/INVR2 3	18.9747	19.0194	11.1747	-7.84477	0.00435001	0.0060837	0.00191352						EB CD71+ DelR(1-2)/INVR2 3
EB CD71+ DelR(1-2)/INVR2 1	19.0626												EB CD71+ DelR(1-2)/INVR2 3	0.00435001	0.00613722	0.708791
EB CD71+ DelR(1-2)/INVR2 1	19.0884	19.0755	11.067	-8.0085	0.0038833								EB CD71+ DelR(1-2)/INVR2 1
EB CD71+ DelR(1-2)/INVR2 2	18.6858												EB CD71+ DelR(1-2)/INVR2 1	0.0038833		0.632745
EB CD71+DelR(1-2)/INVR2 2	18.6962	18.691	10.9369	-7.75411	0.00463212								EB CD71+ DelR(1-2)/INVR2 2
EB CD71+ DelR(1-2)/INVR2 3	18.559												EB CD71+DelR(1-2)/INVR2 2	0.00463212		0.754757
EB CD71+ DelR(1-2)/INVR2 3	19.4499	19.0045	11.0135	-7.991	0.00393068	0.0041487	0.000419321		0.0051162	0.0016304			EB CD71+ DelR(1-2)/INVR2 3
minus RT1									DelR(1-2)/INVR2				EB CD71+ DelR(1-2)/INVR2 3	0.00393068	0.00613722	0.640466	0.833634	0.265658
Nprl3
EB CD71+ WT1	23.7894
EB CD71+ WT1	23.7739	23.7817	10.2995	-13.4821	8.7392e-05								EB CD71+ WT1
EB CD71+ WT2	23.9223												EB CD71+ WT1	8.7392e-05		0.925498
EB CD71+ WT2	23.9885	23.9554	10.6604	-13.295	9.94966e-05								EB CD71+ WT2
EB CD71+ WT3	23.8646												EB CD71+ WT2	9.94966e-05		1.05369
EB CD71+ WT3	23.8915	23.878	10.5373	-13.3407	9.63925e-05	9.4427e-05	6.28712e-06						EB CD71+ WT3
EB CD71+ DelR(1-2) 1	24.3091												EB CD71+ WT3	9.63925e-05	9.4427e-05	1.02081	1	0.0665816
EB CD71+ DelR(1-2) 1	24.1856	24.2473	10.5253	-13.722	7.40068e-05								EB CD71+ DelR(1-2) 1
EB CD71+ DelR(1-2) 2	23.9895												EB CD71+ DelR(1-2) 1	7.40068e-05		0.783746
EB CD71+DelR(1-2) 2	24.0467	24.0181	10.5642	-13.454	8.91163e-05								EB CD71+ DelR(1-2) 2
EB CD71+ DelR(1-2) 3	23.707												EB CD71+DelR(1-2) 2	8.91163e-05		0.943758
EB CD71+ DelR(1-2) 3	23.786	23.7465	10.7418	-13.0047	0.000121674								EB CD71+ DelR(1-2) 3
EB CD71+ DelR(1-2) 4	23.8115												EB CD71+ DelR(1-2) 3	0.000121674		1.28855	1.07815	0.257977
EB CD71+ DelR(1-2) 4	23.8681	23.8398	10.844	-12.9958	0.00012243	0.000101807	2.41794e-05						EB CD71+ DelR(1-2) 4
EB CD71+ DelR(1-2)/INVR2 1	24.241												EB CD71+ DelR(1-2) 4	0.00012243	9.4427e-05	1.29656
EB CD71+ DelR(1-2)/INVR2 1	24.1167	24.1789	10.3582	-13.8207	6.91109e-05								EB CD71+ DelR(1-2)/INVR2 1
EB CD71+ DelR(1-2)/INVR2 2	24.1676												EB CD71+ DelR(1-2)/INVR2 1	6.91109e-05		0.731897
EB CD71+DelR(1-2)/INVR2 2	24.1766	24.1721	10.5581	-13.614	7.97582e-05								EB CD71+ DelR(1-2)/INVR2 2
EB CD71+ DelR(1-2)/INVR2 3	24.7296												EB CD71+DelR(1-2)/INVR2 2	7.97582e-05		0.844654
EB CD71+ DelR(1-2)/INVR2 3	24.7189	24.7243	11.3568	-13.3675	9.46215e-05	8.11635e-05	1.28132e-05						EB CD71+ DelR(1-2)/INVR2 3
EB CD71+ DelR(1-2)/INVR2 1	24.0112												EB CD71+ DelR(1-2)/INVR2 3	9.46215e-05		1.00206
EB CD71+ DelR(1-2)/INVR2 1	24.0286	24.0199	10.7475	-13.2724	0.000101065								EB CD71+ DelR(1-2)/INVR2 1
EB CD71+ DelR(1-2)/INVR2 2	24.0811												EB CD71+ DelR(1-2)/INVR2 1	0.000101065		1.0703
EB CD71+DelR(1-2)/INVR2 2	24.0469	24.064	10.8464	-13.2175	0.000104984								EB CD71+ DelR(1-2)/INVR2 2
EB CD71+ DelR(1-2)/INVR2 3	24.5164												EB CD71+DelR(1-2)/INVR2 2	0.000104984		1.1118
EB CD71+ DelR(1-2)/INVR2 3	24.4864	24.5014	10.7888	-13.7126	7.44879e-05	9.35123e-05	1.65917e-05		8.73379e-05	1.4884e-05			EB CD71+ DelR(1-2)/INVR2 3
minus RT1	33.9582								DelR(1-2)/INVR2				EB CD71+ DelR(1-2)/INVR2 3	7.44879e-05	9.4427e-05	0.788841	0.924925	0.157624

## Sheet: Figure 3c
A representative Expression dataset for three biological replicates of all 8 genetic mESC-EB models as indicated
This type of data has been repeated multiple times in various clone combination depending on the time the models were generated and the need for analysing clones with appropriate controls.
As this project was running over a period of more than 5 years, it was too complicated to consolidate all the excecuted eperiments and the raw data and associated analyses, hence the representative experiment here.
All the expersession experiments done on all the genetic models generated consistently showed the same relative expression patterns shown in this dataset.
	Hba/Epsilon		Average		DeltaCT	Fold Enrichment	Average	STDEV					Relative to WT
														Fold Enrichment
Wildtype1	EB CD71+ E14 WT (2)	16.2959											EB CD71+ E14 WT (2)
Wildtype1	EB CD71+ E14 WT (2)	16.2123	16.2541	15.596	-0.658133	0.633698							EB CD71+ E14 WT (2)	0.633698		0.958139
Wildtype2	EB CD71+ E14 WT (3)	15.7683											EB CD71+ E14 WT (3)
Wildtype2	EB CD71+ E14 WT (3)	15.7185	15.7434	15.3285	-0.414935	0.750053							EB CD71+ E14 WT (3)	0.750053		1.13407	1	0.118802
Wildtype3	EB CD71+ WT1	12.757											EB CD71+ E14 WT (1)
Wildtype3	EB CD71+ WT1	12.7304	12.7437	12.0077	-0.736	0.600402	0.661384	0.0785735					EB CD71+ E14 WT (1)	0.600402	0.661384	0.907796
SE/INVEN	EB CD71+ A4-2 (8)	17.9417											EB CD71+ A4-2 (8)
SE/INVEN	EB CD71+ A4-2 (8)	17.8857	17.9137	15.0267	-2.88703	0.135182							EB CD71+ A4-2 (8)	0.135182		0.204392
SE/INVEN	EB CD71+ A4-2 (9)	17.9726											EB CD71+ A4-2 (9)
SE/INVEN	EB CD71+ A4-2 (9)	17.9063	17.9395	15.0327	-2.90681	0.133341							EB CD71+ A4-2 (9)	0.133341		0.201609	0.210407	0.0129042
SE/INVEN	EB CD71+ A4-2 (1)	17.7417											EB CD71+ A4-2 (1)
SE/INVEN	EB CD71+ A4-2 (1)	17.7857	17.7637	15.0167	-2.74703	0.148958	0.13916	0.0085346					EB CD71+ A4-2 (1)	0.148958	0.661384	0.225221
	Hbax/epsilon		Average		DeltaCT	Fold Enrichment	Average	STDEV						Fold Enrichment
Wildtype1	EB CD71+ E14 WT (2)	15.8509											EB CD71+ E14 WT (2)
Wildtype1	EB CD71+ E14 WT (2)	15.5536	15.7023	15.596	-0.106308	0.928963							EB CD71+ E14 WT (2)	0.928963		1.00356
Wildtype2	EB CD71+ E14 WT (3)	15.4981											EB CD71+ E14 WT (3)
Wildtype2	EB CD71+ E14 WT (3)	15.392	15.4451	15.3285	-0.116583	0.922369	0.912099	0.0237288					EB CD71+ E14 WT (3)	0.922369		0.996439	1	0.00918078
Wildtype3	EB CD71+ WT1	15.7509											EB CD71+ WT1
Wildtype3	EB CD71+ WT1	15.7936	15.7723	15.596	-0.176308	0.884965							EB CD71+ WT1	0.912099	0.925666	0.985344
SE/INVEN	EB CD71+ A4-2 (8)	17.5411											EB CD71+ A4-2 (8)
SE/INVEN	EB CD71+ A4-2 (8)	17.4272	17.4842	15.0267	-2.45751	0.182061							EB CD71+ A4-2 (8)	0.182061		0.196681
SE/INVEN	EB CD71+ A4-2 (9)	17.3677											EB CD71+ A4-2 (9)
SE/INVEN	EB CD71+ A4-2 (9)	17.3212	17.3445	15.0327	-2.3118	0.201409	0.198506	0.0152036					EB CD71+ A4-2 (9)	0.201409		0.217583	0.214447	0.0147801
SE/INVEN	EB CD71+ A4-2 (1)	17.3411											EB CD71+ A4-2 (1)
SE/INVEN	EB CD71+ A4-2 (1)	17.3872	17.3642	15.1266	-2.23753	0.212049							EB CD71+ A4-2 (1)	0.212049	0.925666	0.229077
														Fold Enrichment
	Nprl3												Nprl3
			Average		DeltaCT	Fold Enrichment	Average	STDEV
Wildtype1	EB CD71+ E14 WT (2)	29.5894											EB CD71+ E14 WT (2)
Wildtype1	EB CD71+ E14 WT (2)	29.435	29.5122	14.9766	-14.5357	4.21044e-05							EB CD71+ E14 WT (2)	4.2104e-05		1.04822
Wildtype2	EB CD71+ E14 WT (3)	29.508											EB CD71+ E14 WT (3)
Wildtype2	EB CD71+ E14 WT (3)	29.4424	29.4752	14.7481	-14.7271	3.68715e-05	4.01669e-05	2.86852e-06					EB CD71+ E14 WT (3)	3.6872e-05		0.917967	0.983096	0.0714069
Wildtype3	EB CD71+ E14 WT (1)	29.3894											EB CD71+ WT1
Wildtype3	EB CD71+ E14 WT (1)	29.335	29.3622	14.8066	-14.5557	4.15247e-05							EB CD71+ WT1	4.1525e-05	4.0167e-05	1.03381
	minus RT	32.9419
	minus RT	33.684	33.313	32.3739	-0.939124	0.521549
SE/INVEN	EB CD71+ A4-2 (8)	29.9198											EB CD71+ A4-2 (8)
SE/INVEN	EB CD71+ A4-2 (8)	29.9482	29.934	15.3116	-14.6224	3.96476e-05							EB CD71+ A4-2 (8)	3.9648e-05		0.987079
SE/INVEN	EB CD71+ A4-2 (9)	29.7517											EB CD71+ A4-2 (9)
SE/INVEN	EB CD71+ A4-2 (9)	29.5216	29.6367	14.9947	-14.6419	3.91145e-05	3.79197e-05	2.5451e-06					EB CD71+ A4-2 (9)	3.9115e-05		0.973809	0.944059	0.00938302
SE/INVEN	EB CD71+ A4-2 (1)	29.5098											EB CD71+ A4-2 (1)
SE/INVEN	EB CD71+ A4-2 (1)	29.5182	29.514	14.7116	-14.8024	3.49971e-05							EB CD71+ A4-2 (1)	3.4997e-05	4.0167e-05	0.871287
	CD71		Average		DeltaCT	Fold Enrichment	Average	STDEV					CD71
Wildtype1	EB CD71+ E14 WT (2)	23.6338											EB CD71+ E14 WT (2)
Wildtype1	EB CD71+ E14 WT (2)	23.5025	23.5682	14.9766	-8.59161	0.00259219							EB CD71+ E14 WT (2)	0.00259219		1.05797
Wildtype2	EB CD71+ E14 WT (3)	23.5051											EB CD71+ E14 WT (3)
Wildtype2	EB CD71+ E14 WT (3)	23.4804	23.4928	14.7481	-8.74467	0.00233126							EB CD71+ E14 WT (3)	0.00233126		0.951477
Wildtype3	EB CD71+ E14 WT (1)	23.4538											EB CD71+ WT1
Wildtype3	EB CD71+ E14 WT (1)	23.4725	23.4632	14.7766	-8.68661	0.00242699	0.00245015	0.000131996					EB CD71+ WT1	0.00242699	0.00245015	0.990548	0.999999	0.0538732
	minus RT	28.2215
	minus RT	28.4227	28.3221	32.3739	4.05172	16.584
SE/INVEN	EB CD71+ A4-2 (8)	24.0485											EB CD71+ A4-2 (8)
SE/INVEN	EB CD71+ A4-2 (8)	23.9659	24.0072	15.3116	-8.69558	0.00241196							EB CD71+ A4-2 (8)	0.00241196		0.984414
SE/INVEN	EB CD71+ A4-2 (9)	23.7131											EB CD71+ A4-2 (9)
SE/INVEN	EB CD71+ A4-2 (9)	23.6862	23.6997	14.9947	-8.70495	0.00239634							EB CD71+ A4-2 (9)	0.00239634		0.978039
SE/INVEN	EB CD71+ A4-2 (1)	23.0485											EB CD71+ A4-2 (1)
SE/INVEN	EB CD71+ A4-2 (1)	23.1659	23.1072	14.5116	-8.59558	0.00258507	0.00246446	0.000104748					EB CD71+ A4-2 (1)	0.00258507	0.00245015	1.05507	1.00584	0.0427508
	pb4.2		Average		DeltaCT	Fold Enrichment	Average	STDEV					GPA
Wildtype1	EB CD71+ E14 WT (2)	17.9205											EB CD71+ E14 WT (2)
Wildtype1	EB CD71+ E14 WT (2)	17.9296	17.9251	14.9766	-2.94851	0.129542							EB CD71+ E14 WT (2)	0.129542		1.07173
Wildtype2	EB CD71+ E14 WT (3)	18.1477											EB CD71+ E14 WT (3)
Wildtype2	EB CD71+ E14 WT (3)	17.8797	18.0137	14.7481	-3.26562	0.10398							EB CD71+ E14 WT (3)	0.10398		0.860251
Wildtype3	EB CD71+ E14 WT (1)	17.7605											EB CD71+ WT1
Wildtype3	EB CD71+ E14 WT (1)	17.6996	17.7301	14.7766	-2.95351	0.129094	0.120872	0.0146304					EB CD71+ WT1	0.129094	0.120872	1.06802	1	0.121041
	minus RT	31.5712
	minus RT	36.5381	34.0547	32.3739	-1.68081	0.311908
SE/INVEN	EB CD71+ A4-2 (8)	18.2033											EB CD71+ A4-2 (8)
SE/INVEN	EB CD71+ A4-2 (8)	17.9541	18.0787	15.3116	-2.76713	0.146896							EB CD71+ A4-2 (8)	0.146896		1.21531
SE/INVEN	EB CD71+ A4-2 (9)	17.8391											EB CD71+ A4-2 (9)
SE/INVEN	EB CD71+ A4-2 (9)	17.8578	17.8485	14.9947	-2.85375	0.138336							EB CD71+ A4-2 (9)	0.138336		1.14448
SE/INVEN	EB CD71+ A4-2 (1)	17.7391											EB CD71+ A4-2 (1)
SE/INVEN	EB CD71+ A4-2 (1)	17.7578	17.7485	14.7747	-2.97375	0.127295	0.137509	0.00982678					EB CD71+ A4-2 (1)	0.127295	0.120872	1.05314	1.13764	0.0812992
	Mpg		Average		DeltaCT	Fold Enrichment	Average	STDEV					MPG
Wildtype1	EB CD71+ E14 WT (2)	28.9837											EB CD71+ E14 WT (2)
Wildtype1	EB CD71+ E14 WT (2)	29.0954	29.0396	14.9766	-14.063	5.84257e-05							EB CD71+ E14 WT (2)	5.8426e-05		1.01899
Wildtype2	EB CD71+ E14 WT (3)	28.8055											EB CD71+ E14 WT (3)
Wildtype2	EB CD71+ E14 WT (3)	28.8408	28.8232	14.7481	-14.0751	5.79393e-05							EB CD71+ E14 WT (3)	5.7939e-05		1.0105
Wildtype3	EB CD71+ E14 WT (1)	28.6055											EB CD71+ WT1
Wildtype3	EB CD71+ E14 WT (1)	28.6508	28.6282	14.4948	-14.1334	5.56456e-05	5.73369e-05	1.48472e-06					EB CD71+ WT1	5.5646e-05	5.73369e-05	0.970509	1	0.0258918
	minus RT	32.8281
	minus RT	32.9365	32.8823	26.1984	-6.68386	0.00972654
SE/INVEN	EB CD71+ A4-2 (8)	27.703											EB CD71+ A4-2 (8)
SE/INVEN	EB CD71+ A4-2 (8)	27.6172	27.6601	15.3116	-12.3485	0.000191751							EB CD71+ A4-2 (8)	0.00019175		3.34427
SE/INVEN	EB CD71+ A4-2 (9)	27.2602											EB CD71+ A4-2 (9)
SE/INVEN	EB CD71+ A4-2 (9)	27.2887	27.2744	14.9947	-12.2797	0.000201113							EB CD71+ A4-2 (9)	0.00020111		3.50751
SE/INVEN	EB CD71+ A4-2 (1)	27.3702											EB CD71+ A4-2 (1)
SE/INVEN	EB CD71+ A4-2 (1)	27.3887	27.3794	14.9887	-12.3907	0.000186219	0.000193028	7.52824e-06					EB CD71+ A4-2 (1)	0.00018622	5.73369e-05	3.24782	3.36653	0.131271
	Rhbdf1												Rhbdf1
Wildtype1	EB CD71+ E14 WT (2)	26.1031												Fold Enrichment
Wildtype1	EB CD71+ E14 WT (2)	25.9545	26.0288	15.596	-10.4328	0.000723455							EB CD71+ E14 WT (2)
Wildtype2	EB CD71+ E14 WT (3)	25.9055											EB CD71+ E14 WT (2)	0.00072345		1.00732
Wildtype2	EB CD71+ E14 WT (3)	25.7268	25.8162	15.3285	-10.4877	0.000696461							EB CD71+ E14 WT (3)
Wildtype3	EB CD71+ WT1	25.6755											EB CD71+ E14 WT (3)	0.00069646		0.969737
Wildtype3	EB CD71+ WT1	25.6027	25.6391	15.2285	-10.4106	0.000734668	0.000718195	1.96394e-05					EB CD71+ E14 WT (1)
SE/INVEN	EB CD71+ A4-2 (8)	23.1346												0.00073467	0.000718195	1.02294	0.999998	0.0273462
SE/INVEN	EB CD71+ A4-2 (8)	23.1505	23.1426	15.0267	-8.1159	0.00360472							EB CD71+ A4-2 (8)
SE/INVEN	EB CD71+ A4-2 (9)	23.2881											EB CD71+ A4-2 (8)	0.00360472		5.01914
SE/INVEN	EB CD71+ A4-2 (9)	23.1825	23.2353	15.0327	-8.20264	0.00339437							EB CD71+ A4-2 (9)
SE/INVEN	EB CD71+ A4-2 (1)	23.8981											EB CD71+ A4-2 (9)	0.00339437		4.72625
SE/INVEN	EB CD71+ A4-2 (1)	23.9225	23.9103	15.6327	-8.27764	0.00322241	0.00340717	0.000191472					EB CD71+ A4-2 (1)
													EB CD71+ A4-2 (1)	0.00322241	0.000718195	4.48682	4.74407	0.266607
	Snrnp25												Snrnp25
Wildtype1	EB CD71+ E14 WT (2)	26.2446												Fold Enrichment
Wildtype1	EB CD71+ E14 WT (2)	26.22	26.2323	15.596	-10.6363	0.000628263							EB CD71+ E14 WT (2)
Wildtype2	EB CD71+ E14 WT (3)	25.9131											EB CD71+ E14 WT (2)	0.00062826		0.993105
Wildtype2	EB CD71+ E14 WT (3)	25.9767	25.9449	15.3285	-10.6164	0.000637002							EB CD71+ E14 WT (3)
Wildtype3	EB CD71+ WT1	25.2131											EB CD71+ E14 WT (3)	0.000637		1.00692
Wildtype3	EB CD71+ WT1	25.2967	25.2549	14.6285	-10.6264	0.000632602	0.000632622	4.36977e-06					EB CD71+ E14 WT (1)
SE/INVEN	EB CD71+ A4-2 (8)	21.9526												0.0006326	0.000632622	0.999965	0.993105	0.00690781
SE/INVEN	EB CD71+ A4-2 (8)	21.9648	21.9587	15.0267	-6.93204	0.0081893							EB CD71+ A4-2 (8)
SE/INVEN	EB CD71+ A4-2 (9)	21.9175											EB CD71+ A4-2 (8)	0.0081893		12.945
SE/INVEN	EB CD71+ A4-2 (9)	21.8913	21.9044	15.0327	-6.87173	0.0085389							EB CD71+ A4-2 (9)
SE/INVEN	EB CD71+ A4-2 (1)	21.5675											EB CD71+ A4-2 (9)	0.0085389		13.4976
SE/INVEN	EB CD71+ A4-2 (1)	21.5913	21.5794	14.7326	-6.84677	0.00868795	0.00847205	0.000255962					EB CD71+ A4-2 (1)
													EB CD71+ A4-2 (1)	0.00868795	0.000632622	13.7332	0.993105	0.404599

## Sheet: Figure 4b
Figure 4b	Adult PHZ SPLEEN		WT n=3	Inven n=3
Hba/Hbb	Delta CT Hba	Delta CT Hbb	delta delta CT			STDEV
Spleen WT1	0.399646	0.216303	0.183343	1.13551
Spleen WT1
Spleen WT2	0.363133	0.252655	0.110479	1.07959
Spleen WT2
Spleen WT3	0.0679994	-0.0773759	0.145375	1.10602	1.10704	0.0279767
Spleen WT3
Spleen INVEN1	0.170581	1.30777	-1.13719	0.454644
Spleen INVEN1
Spleen INVEN2	0.375669	1.53961	-1.16394	0.446291
Spleen INVEN2
Spleen INVEN3	0.0774322	1.52077	-1.44334	0.367715	0.422883	0.0479596
Nprl3		Average		DeltaCT	Fold Enrichment	Average	STDEV				Nprl3	Fold Enrichment
Spleen WT1	23.3741
Spleen WT1	23.5868	23.4805	10.6608	-12.8197	0.000138322							0.00013832		1.01333
Spleen WT2	23.3322
Spleen WT2	23.2788	23.3055	10.3394	-12.9661	0.000124976							0.00012498		0.915604	0.964469	0.0785819
Spleen WT3	22.9965
Spleen WT3	22.9281	22.9623	10.2225	-12.7398	0.000146196	0.000136498	1.07271e-05					0.0001462	0.0001365	1.07106
Spleen INVEN1	24.6951
Spleen INVEN1	24.3513	24.5232	11.2747	-13.2485	0.000102757							0.00010276		0.752821
Spleen INVEN2	24.4811
Spleen INVEN2	24.4583	24.4697	11.3339	-13.1358	0.000111107							0.00011111		0.813993	0.715158	0.0432552
Spleen INVEN3	24.689
Spleen INVEN3	24.5936	24.6413	11.0133	-13.628	7.89867e-05	9.76167e-05	1.66655e-05					7.8987e-05	0.0001365	0.578659
												Fold Enrichment
Mpg		Average		DeltaCT	Fold Enrichment	Average	STDEV
Spleen WT1	23.3683
Spleen WT1	23.3649	23.3666	10.6608	-12.7058	0.000149684						Mpg	0.00014968		1.14329
Spleen WT2	23.1711
Spleen WT2	23.2183	23.1947	10.3394	-12.8553	0.000134951							0.00013495		1.03078	1.08704	0.160908
Spleen WT3	23.3787
Spleen WT3	23.4161	23.3974	10.2225	-13.1749	0.000108132	0.000130922	2.10666e-05					0.00010813	0.00013092	0.825924
Spleen INVEN1	23.6556
Spleen INVEN1	23.5294	23.5925	11.2747	-12.3178	0.000195878							0.00019588		1.49618
Spleen INVEN2	24.4489
Spleen INVEN2	24.4499	24.4494	11.3339	-13.1155	0.00011268							0.00011268		0.860678	1.08359	0.449368
Spleen INVEN3	24.1632
Spleen INVEN3	23.9849	24.0741	11.0133	-13.0608	0.000117035	0.000141864	4.68279e-05					0.00011703	0.00013092	0.893905
pb4.2		Average		DeltaCT	Fold Enrichment	Average	STDEV
Spleen WT1	18.6609
Spleen WT1	18.66	18.6605	10.6608	-7.99967	0.00390714						pb4.2	0.00390714		1.08536
Spleen WT2	18.5625
Spleen WT2	18.5659	18.5642	10.3394	-8.22476	0.00334272							0.00334272		0.928569
Spleen WT3	18.3579
Spleen WT3	18.3632	18.3606	10.2225	-8.13808	0.00354973	0.00359986	0.00028553					0.00354973	0.00359986	0.986074	1	0.079317
Spleen INVEN1	19.2647
Spleen INVEN1	19.0787	19.1717	11.2747	-7.89697	0.00419542							0.00419542		1.16544
Spleen INVEN2	19.7039
Spleen INVEN2	19.6656	19.6847	11.3339	-8.35079	0.0030631							0.0030631		0.850894
Spleen INVEN3	19.5354
Spleen INVEN3	19.5585	19.5469	11.0133	-8.53365	0.00269846	0.00331899	0.000780598					0.00269846	0.00359986	0.749601	0.921978	0.216841
CD71		Average		DeltaCT	Fold Enrichment	Average	STDEV
Spleen WT1	16.2407
Spleen WT1	16.2486	16.2446	10.6608	-5.58383	0.0208497						CD71	0.0208497		1.18721
Spleen WT2	16.3516
Spleen WT2	16.3532	16.3524	10.3394	-6.01299	0.0154849							0.0154849		0.881733
Spleen WT3	16.142
Spleen WT3	16.1719	16.1569	10.2225	-5.93447	0.0163511	0.0175619	0.00288005					0.0163511	0.0175619	0.931057	1	0.163994
Spleen INVEN1	16.4293
Spleen INVEN1	16.3641	16.3967	11.2747	-5.12202	0.0287156							0.0287156		1.63511
Spleen INVEN2	17.5688
Spleen INVEN2	17.5364	17.5526	11.3339	-6.21867	0.0134274							0.0134274		0.764577
Spleen INVEN3	17.4125
Spleen INVEN3	17.4359	17.4242	11.0133	-6.41091	0.0117524	0.0179651	0.00934779					0.0117523	0.0175619	0.669196	1.02296	0.532277
Rhbdf1		Average		DeltaCT	Fold Enrichment	Average	STDEV				Rhbdf1
Spleen WT1	29.2703
Spleen WT1	28.6788	28.9745	10.6608	-18.3137	3.06913e-06							3.0691e-06		1.0886
Spleen WT2	28.6094
Spleen WT2	28.7322	28.6708	10.3394	-18.3314	3.03184e-06							3.0318e-06		1.07537
Spleen WT3	28.9919
Spleen WT3	28.8423	28.9171	10.2225	-18.6946	2.35704e-06	2.81934e-06	4.00793e-07					2.357e-06	2.8193e-06	0.836023	1	0.142162
Spleen INVEN1	18.1701
Spleen INVEN1	18.1075	18.1388	11.2747	-6.86411	0.00858417							0.00858417		3044.79
Spleen INVEN2	18.4279
Spleen INVEN2	18.4597	18.4438	11.3339	-7.1099	0.00723946							0.00723946		2567.82
Spleen INVEN3	18.378
Spleen INVEN3	18.3393	18.3586	11.0133	-7.34533	0.00614942	0.00732435	0.00121959					0.00614942	2.8193e-06	2181.19	2597.93	432.587
Snrnp25		Average		DeltaCT	Fold Enrichment	Average	STDEV				Snrnp25
Spleen WT1	23.077
Spleen WT1	23.0516	23.0643	10.6608	-12.4035	0.000184577							0.00018458		1.07208
Spleen WT2	22.8995
Spleen WT2	22.8543	22.8769	10.3394	-12.5375	0.000168203							0.0001682		0.976941
Spleen WT3	22.7799
Spleen WT3	22.8181	22.799	10.2225	-12.5765	0.000163718	0.000172166	1.09799e-05					0.00016372	0.00017217	0.950921	0.993105	0.0637809
Spleen INVEN1	18.4604
Spleen INVEN1	18.2898	18.3751	11.2747	-7.1004	0.00728731							0.00728731		42.3262
Spleen INVEN2	18.1621
Spleen INVEN2	18.1673	18.1647	11.3339	-6.8308	0.00878464							0.00878464		51.0231
Spleen INVEN3	17.9653
Spleen INVEN3	17.9659	17.9656	11.0133	-6.9523	0.00807514	0.00804903	0.000749009					0.00807514	0.00017217	46.9021	0.993105	4.35039

## Sheet: Figure 5c
A representative Expression dataset for three biological replicates of all 8 genetic mESC-EB models as indicated
This type of data has been repeated multiple times in various clone combination depending on the time the models were generated and the need for analysing clones with appropriate controls.
As this project was running over a period of more than 5 years, it was too complicated to consolidate all the excecuted eperiments and the raw data and associated analyses, hence the representative experiment here.
All the expersession experiments done on all the genetic models generated consistently showed the same relative expression patterns shown in this dataset.
	Hba/Epsilon		Average		DeltaCT	Fold Enrichment	Average	STDEV	p value				Relative to WT
														Fold Enrichment
Wildtype1	EB CD71+ E14 WT (2)	16.2959											EB CD71+ E14 WT (2)
Wildtype1	EB CD71+ E14 WT (2)	16.2123	16.2541	15.596	-0.658133	0.633698							EB CD71+ E14 WT (2)	0.633698		0.958139
Wildtype2	EB CD71+ E14 WT (3)	15.7683											EB CD71+ E14 WT (3)
Wildtype2	EB CD71+ E14 WT (3)	15.7185	15.7434	15.3285	-0.414935	0.750053							EB CD71+ E14 WT (3)	0.750053		1.13407	1	0.118802
Wildtype3	EB CD71+ WT1	12.757											EB CD71+ E14 WT (1)
Wildtype3	EB CD71+ WT1	12.7304	12.7437	12.0077	-0.736	0.600402	0.661384	0.0785735					EB CD71+ E14 WT (1)	0.600402	0.661384	0.907796
DeltaCTCF	EB CD71+ A3 CTCFDKO1 (6)	17.657											EB CD71+ A3 CTCFDKO1 (6)
DeltaCTCF	EB CD71+ A3 CTCFDKO1 (6)	17.6442	17.6506	16.7622	-0.888382	0.54022							EB CD71+ A3 CTCFDKO1 (6)	0.54022		0.816801
DeltaCTCF	EB CD71+ A3 CTCFDKO1 (7)	16.0033											EB CD71+ A3 CTCFDKO1 (7)
DeltaCTCF	EB CD71+ A3 CTCFDKO1 (7)	16.0201	16.0117	14.9554	-1.05633	0.480855							EB CD71+ A3 CTCFDKO1 (7)	0.480855		0.727043	0.789228	0.0539679
DeltaCTCF	EB CD71+ A8 CTCFDKO3	12.4315											EB CD71+ A8 CTCFDKO3
DeltaCTCF	EB CD71+ A8 CTCFDKO3	12.4345	12.433	11.557	-0.876007	0.544874	0.521983	0.0356935					EB CD71+ A8 CTCFDKO3	0.544874	0.661384	0.823838
SE/INVEN	EB CD71+ A4-2 (8)	17.9417											EB CD71+ A4-2 (8)
SE/INVEN	EB CD71+ A4-2 (8)	17.8857	17.9137	15.0267	-2.88703	0.135182							EB CD71+ A4-2 (8)	0.135182		0.204392
SE/INVEN	EB CD71+ A4-2 (9)	17.9726											EB CD71+ A4-2 (9)
SE/INVEN	EB CD71+ A4-2 (9)	17.9063	17.9395	15.0327	-2.90681	0.133341							EB CD71+ A4-2 (9)	0.133341		0.201609	0.210407	0.0129042
SE/INVEN	EB CD71+ A4-2 (1)	17.7417											EB CD71+ A4-2 (1)
SE/INVEN	EB CD71+ A4-2 (1)	17.7857	17.7637	15.0167	-2.74703	0.148958	0.13916	0.0085346					EB CD71+ A4-2 (1)	0.148958	0.661384	0.225221
SE/INVEN/DeltaCTCF	EB CD71+ C2 INV/CTCFDKO1 (4)	18.2068											EB CD71+ C2 INV/CTCFDKO1 (4)
SE/INVEN/DeltaCTCF	EB CD71+ C2 INV/CTCFDKO1 (4)	18.1347	18.1707	16.4546	-1.71616	0.304358							EB CD71+ C2 INV/CTCFDKO1 (4)	0.304358		0.460184
SE/INVEN/DeltaCTCF	EB CD71+ C2 INV/CTCFDKO1 (5)	18.967											EB CD71+ C2 INV/CTCFDKO1 (5)
SE/INVEN/DeltaCTCF	EB CD71+ C2 INV/CTCFDKO1 (5)	18.9295	18.9482	17.1102	-1.83807	0.279696							EB CD71+ C2 INV/CTCFDKO1 (5)	0.279696		0.422894	0.440996	0.0186684
SE/INVEN/DeltaCTCF	EB CD71+ C2 INV/CTCFDKO1 (1)	18.1068											EB CD71+ C2 INV/CTCFDKO1 (1)
SE/INVEN/DeltaCTCF	EB CD71+ C2 INV/CTCFDKO1 (1)	18.1647	18.1357	16.3546	-1.78116	0.29095	0.291668	0.012347					EB CD71+ C2 INV/CTCFDKO1 (1)	0.29095	0.661384	0.439911
	Mpg		Average		DeltaCT	Fold Enrichment	Average	STDEV	p value				MPG
Wildtype1	EB CD71+ E14 WT (2)	28.9837											EB CD71+ E14 WT (2)
Wildtype1	EB CD71+ E14 WT (2)	29.0954	29.0396	14.9766	-14.063	5.84257e-05							EB CD71+ E14 WT (2)	5.8426e-05		1.01899
Wildtype2	EB CD71+ E14 WT (3)	28.8055											EB CD71+ E14 WT (3)
Wildtype2	EB CD71+ E14 WT (3)	28.8408	28.8232	14.7481	-14.0751	5.79393e-05							EB CD71+ E14 WT (3)	5.7939e-05		1.0105
Wildtype3	EB CD71+ E14 WT (1)	28.6055											EB CD71+ WT1
Wildtype3	EB CD71+ E14 WT (1)	28.6508	28.6282	14.4948	-14.1334	5.56456e-05	5.73369e-05	1.48472e-06					EB CD71+ WT1	5.5646e-05	5.73369e-05	0.970509	1	0.0258918
	minus RT	32.8281
	minus RT	32.9365	32.8823	26.1984	-6.68386	0.00972654
DeltaCTCF	EB CD71+ A3 CTCFDKO1 (6)	28.8081											EB CD71+ A3 CTCFDKO1 (6)
DeltaCTCF	EB CD71+ A3 CTCFDKO1 (6)	29.1796	28.9938	16.385	-12.6088	0.000160089							EB CD71+ A3 CTCFDKO1 (6)	0.00016009		2.79209
DeltaCTCF	EB CD71+ A3 CTCFDKO1 (7)	27.0495											EB CD71+ A3 CTCFDKO1 (7)
DeltaCTCF	EB CD71+ A3 CTCFDKO1 (7)	26.9955	27.0225	14.171	-12.8515	0.000135305							EB CD71+ A3 CTCFDKO1 (7)	0.0001353		2.35974
DeltaCTCF	EB CD71+ A3 CTCFDKO1 (1)	26.0495											EB CD71+ A8 CTCFDKO3
DeltaCTCF	EB CD71+ A3 CTCFDKO1 (1)	26.0955	26.0725	14.181	-11.8915	0.000263209	0.000186201	6.78328e-05					EB CD71+ A8 CTCFDKO3	0.00026321	5.73369e-05	4.59059	3.24747	1.18309
	minus RT	32.4571
	minus RT	32.9184	32.6878	32.3739	-0.313914	0.804456
SE/INVEN	EB CD71+ A4-2 (8)	27.703											EB CD71+ A4-2 (8)
SE/INVEN	EB CD71+ A4-2 (8)	27.6172	27.6601	15.3116	-12.3485	0.000191751							EB CD71+ A4-2 (8)	0.00019175		3.34427
SE/INVEN	EB CD71+ A4-2 (9)	27.2602											EB CD71+ A4-2 (9)
SE/INVEN	EB CD71+ A4-2 (9)	27.2887	27.2744	14.9947	-12.2797	0.000201113							EB CD71+ A4-2 (9)	0.00020111		3.50751
SE/INVEN	EB CD71+ A4-2 (1)	27.3702											EB CD71+ A4-2 (1)
SE/INVEN	EB CD71+ A4-2 (1)	27.3887	27.3794	14.9887	-12.3907	0.000186219	0.000193028	7.52824e-06					EB CD71+ A4-2 (1)	0.00018622	5.73369e-05	3.24782	3.36653	0.131271
	minus RT	32.3579
	minus RT	32.5119	32.4349	26.2059	-6.22895	0.0133322
SE/INVEN/DeltaCTCF	EB CD71+ C2 INV/CTCFDKO1 (4)	27.3382											EB CD71+ C2 INV/CTCFDKO1 (4)
SE/INVEN/DeltaCTCF	EB CD71+ C2 INV/CTCFDKO1 (4)	27.1715	27.2548	16.2601	-10.9947	0.000490068							EB CD71+ C2 INV/CTCFDKO1 (4)	0.00049007		8.5472
SE/INVEN/DeltaCTCF	EB CD71+ C2 INV/CTCFDKO1 (5)	27.6742											EB CD71+ C2 INV/CTCFDKO1 (5)
SE/INVEN/DeltaCTCF	EB CD71+ C2 INV/CTCFDKO1 (5)	27.4799	27.577	16.4684	-11.1086	0.000452866							EB CD71+ C2 INV/CTCFDKO1 (5)	0.00045287		7.8984
SE/INVEN/DeltaCTCF	EB CD71+ C2 INV/CTCFDKO1 (4)	26.1914											EB CD71+ C2 INV/CTCFDKO1 (1)
SE/INVEN/DeltaCTCF	EB CD71+ C2 INV/CTCFDKO1 (4)	26.2137	26.2026	15.3378	-10.8647	0.000536273	0.000493069	4.17844e-05					EB CD71+ C2 INV/CTCFDKO1 (1)	0.00053627	5.73369e-05	9.35296	8.59952	0.728691
	minus RT	32.6104
	minus RT	32.6833	32.6468	28.8772	-3.76967	0.0733188
													Rhbdf1
	Rhbdf1													Fold Enrichment
Wildtype1	EB CD71+ E14 WT (2)	26.1031											EB CD71+ E14 WT (2)
Wildtype1	EB CD71+ E14 WT (2)	25.9545	26.0288	15.596	-10.4328	0.000723455							EB CD71+ E14 WT (2)	0.00072345		1.00732
Wildtype2	EB CD71+ E14 WT (3)	25.9055											EB CD71+ E14 WT (3)
Wildtype2	EB CD71+ E14 WT (3)	25.7268	25.8162	15.3285	-10.4877	0.000696461							EB CD71+ E14 WT (3)	0.00069646		0.969737
Wildtype3	EB CD71+ WT1	25.6755											EB CD71+ E14 WT (1)
Wildtype3	EB CD71+ WT1	25.6027	25.6391	15.2285	-10.4106	0.000734668	0.000718195	1.96394e-05					EB CD71+ E14 WT (1)	0.00073467	0.000718195	1.02294	0.999998	0.0273462
DeltaCTCF	EB CD71+ A3 CTCFDKO1 (6)	26.253											EB CD71+ A3 CTCFDKO1 (6)
DeltaCTCF	EB CD71+ A3 CTCFDKO1 (6)	26.2423	26.2477	16.7622	-9.48547	0.00139504							EB CD71+ A3 CTCFDKO1 (6)	0.00139504		1.94243
DeltaCTCF	EB CD71+ A3 CTCFDKO1 (7)	24.5328											EB CD71+ A3 CTCFDKO1 (7)
DeltaCTCF	EB CD71+ A3 CTCFDKO1 (7)	24.3181	24.4254	14.9554	-9.47007	0.00141002							EB CD71+ A3 CTCFDKO1 (7)	0.00141002		1.96328
DeltaCTCF	EB CD71+ A8 CTCFDKO3	24.2328											EB CD71+ A8 CTCFDKO3
DeltaCTCF	EB CD71+ A8 CTCFDKO3	24.2181	24.2254	14.7554	-9.47004	0.00141005	0.00140504	8.65366e-06					EB CD71+ A8 CTCFDKO3	0.00141005	0.000718195	1.96332	1.95634	0.0120544
SE/INVEN	EB CD71+ A4-2 (8)	23.1346											EB CD71+ A4-2 (8)
SE/INVEN	EB CD71+ A4-2 (8)	23.1505	23.1426	15.0267	-8.1159	0.00360472							EB CD71+ A4-2 (8)	0.00360472		5.01914
SE/INVEN	EB CD71+ A4-2 (9)	23.2881											EB CD71+ A4-2 (9)
SE/INVEN	EB CD71+ A4-2 (9)	23.1825	23.2353	15.0327	-8.20264	0.00339437							EB CD71+ A4-2 (9)	0.00339437		4.72625
SE/INVEN	EB CD71+ A4-2 (1)	23.8981											EB CD71+ A4-2 (1)
SE/INVEN	EB CD71+ A4-2 (1)	23.9225	23.9103	15.6327	-8.27764	0.00322241	0.00340717	0.000191472					EB CD71+ A4-2 (1)	0.00322241	0.000718195	4.48682	4.74407	0.266607
SE/INVEN/DeltaCTCF	EB CD71+ C2 INV/CTCFDKO1 (4)	24.8089											EB CD71+ C2 INV/CTCFDKO1 (4)
SE/INVEN/DeltaCTCF	EB CD71+ C2 INV/CTCFDKO1 (4)	24.7212	24.765	16.4546	-8.31047	0.00314992							EB CD71+ C2 INV/CTCFDKO1 (4)	0.00314992		4.38588
SE/INVEN/DeltaCTCF	EB CD71+ C2 INV/CTCFDKO1 (5)	25.4948											EB CD71+ C2 INV/CTCFDKO1 (5)
SE/INVEN/DeltaCTCF	EB CD71+ C2 INV/CTCFDKO1 (5)	25.6037	25.507	17.1102	-8.39682	0.00296693							EB CD71+ C2 INV/CTCFDKO1 (5)	0.00296693		4.13109
SE/INVEN/DeltaCTCF	EB CD71+ C2 INV/CTCFDKO1 (1)	25.4225											EB CD71+ C2 INV/CTCFDKO1 (1)
SE/INVEN/DeltaCTCF	EB CD71+ C2 INV/CTCFDKO1 (1)	25.5004	25.4614	17.0002	-8.46125	0.00283733	0.00298472	0.000157055					EB CD71+ C2 INV/CTCFDKO1 (1)	0.00267701	0.000718195	3.72741	4.08146	0.332029	#REF!
	Snrnp25												Snrnp25	Fold Enrichment
Wildtype1	EB CD71+ E14 WT (2)	26.2446											EB CD71+ E14 WT (2)
Wildtype1	EB CD71+ E14 WT (2)	26.22	26.2323	15.596	-10.6363	0.000628263							EB CD71+ E14 WT (2)	0.00062826		0.993105
Wildtype2	EB CD71+ E14 WT (3)	25.9131											EB CD71+ E14 WT (3)
Wildtype2	EB CD71+ E14 WT (3)	25.9767	25.9449	15.3285	-10.6164	0.000637002							EB CD71+ E14 WT (3)	0.000637		1.00692
Wildtype3	EB CD71+ WT1	25.2131											EB CD71+ E14 WT (1)
Wildtype3	EB CD71+ WT1	25.2967	25.2549	14.6285	-10.6264	0.000632602	0.000632622	4.36977e-06					EB CD71+ E14 WT (1)	0.0006326	0.000632622	0.999965	0.999997	0.00690781
DeltaCTCF	EB CD71+ A3 CTCFDKO1 (6)	26.2797											EB CD71+ A3 CTCFDKO1 (6)
DeltaCTCF	EB CD71+ A3 CTCFDKO1 (6)	26.0627	26.1712	16.7622	-9.40899	0.001471							EB CD71+ A3 CTCFDKO1 (6)	0.001471		2.32524
DeltaCTCF	EB CD71+ A3 CTCFDKO1 (7)	24.0552											EB CD71+ A3 CTCFDKO1 (7)
DeltaCTCF	EB CD71+ A3 CTCFDKO1 (7)	24.0175	24.0363	14.9554	-9.08098	0.00184651							EB CD71+ A3 CTCFDKO1 (7)	0.00184651		2.91882
DeltaCTCF	EB CD71+ A8 CTCFDKO3	24.6772											EB CD71+ A8 CTCFDKO3
DeltaCTCF	EB CD71+ A8 CTCFDKO3	24.6175	24.6473	15.4554	-9.19198	0.00170977	0.00167576	0.000190053					EB CD71+ A8 CTCFDKO3	0.00170977	0.000632622	2.70267	2.64891	0.300418
SE/INVEN	EB CD71+ A4-2 (8)	21.9526											EB CD71+ A4-2 (8)
SE/INVEN	EB CD71+ A4-2 (8)	21.9648	21.9587	15.0267	-6.93204	0.0081893							EB CD71+ A4-2 (8)	0.0081893		12.945
SE/INVEN	EB CD71+ A4-2 (9)	21.9175											EB CD71+ A4-2 (9)
SE/INVEN	EB CD71+ A4-2 (9)	21.8913	21.9044	15.0327	-6.87173	0.0085389							EB CD71+ A4-2 (9)	0.0085389		13.4976
SE/INVEN	EB CD71+ A4-2 (1)	21.5675											EB CD71+ A4-2 (1)
SE/INVEN	EB CD71+ A4-2 (1)	21.5913	21.5794	14.7326	-6.84677	0.00868795	0.00847205	0.000255962					EB CD71+ A4-2 (1)	0.00868795	0.000632622	13.7332	13.392	0.404599
SE/INVEN/DeltaCTCF	EB CD71+ C2 INV/CTCFDKO1 (4)	23.9879											EB CD71+ C2 INV/CTCFDKO1 (4)
SE/INVEN/DeltaCTCF	EB CD71+ C2 INV/CTCFDKO1 (4)	23.8687	23.9283	16.4546	-7.47372	0.00562581							EB CD71+ C2 INV/CTCFDKO1 (4)	0.00562581		8.89285
SE/INVEN/DeltaCTCF	EB CD71+ C2 INV/CTCFDKO1 (5)	24.3775											EB CD71+ C2 INV/CTCFDKO1 (5)
SE/INVEN/DeltaCTCF	EB CD71+ C2 INV/CTCFDKO1 (5)	24.3741	24.3758	17.1102	-7.26563	0.00649869							EB CD71+ C2 INV/CTCFDKO1 (5)	0.00649869		10.2726
SE/INVEN/DeltaCTCF	EB CD71+ C2 INV/CTCFDKO1 (1)	24.8975											EB CD71+ C2 INV/CTCFDKO1 (1)
SE/INVEN/DeltaCTCF	EB CD71+ C2 INV/CTCFDKO1 (1)	24.8041	24.8508	17.3702	-7.48063	0.00559893	0.00590781	0.000511896					EB CD71+ C2 INV/CTCFDKO1 (1)	0.00559893	0.000632622	8.85036	9.33861	0.809162

## Sheet: Figure 6c
A representative Expression dataset for three biological replicates of all 8 genetic mESC-EB models as indicated
This type of data has been repeated multiple times in various clone combination depending on the time the models were generated and the need for analysing clones with appropriate controls.
As this project was running over a period of more than 5 years, it was too complicated to consolidate all the excecuted eperiments and the raw data and associated analyses, hence the representative experiment here.
All the expersession experiments done on all the genetic models generated consistently showed the same relative expression patterns shown in this dataset.
	Hba/Epsilon		Average		DeltaCT	Fold Enrichment	Average	STDEV	p value				Relative to WT
														Fold Enrichment
Wildtype1	EB CD71+ E14 WT (2)	16.2959											EB CD71+ E14 WT (2)
Wildtype1	EB CD71+ E14 WT (2)	16.2123	16.2541	15.596	-0.658133	0.633698							EB CD71+ E14 WT (2)	0.633698		0.958139
Wildtype2	EB CD71+ E14 WT (3)	15.7683											EB CD71+ E14 WT (3)
Wildtype2	EB CD71+ E14 WT (3)	15.7185	15.7434	15.3285	-0.414935	0.750053							EB CD71+ E14 WT (3)	0.750053		1.13407	1	0.118802
Wildtype3	EB CD71+ WT1	12.757											EB CD71+ E14 WT (1)
Wildtype3	EB CD71+ WT1	12.7304	12.7437	12.0077	-0.736	0.600402	0.661384	0.0785735					EB CD71+ E14 WT (1)	0.600402	0.661384	0.907796
DeltaMpg	B4 (29)	16.5366											B4 (29)
DeltaMpg	B4 (29)	16.5441	16.5403	15.7379	-0.802466	0.573368							B4 (29)	0.573368		0.866921
DeltaMpg	B10 (31)	16.29											B10 (31)
DeltaMpg	B10 (31)	16.2627	16.2763	15.6963	-0.580062	0.668935							B10 (31)	0.668935		1.01142
DeltaMpg	G10 (32)	16.5614											G10 (32)
DeltaMpg	G10 (32)	16.2956	16.4285	16.6861	0.257597	1.19549	0.812596	0.335017	0.51917				G10 (32)	1.19549	0.661384	1.80755	1.22863	0.506539
DeltaCTCF	EB CD71+ A3 CTCFDKO1 (6)	17.657											EB CD71+ A3 CTCFDKO1 (6)
DeltaCTCF	EB CD71+ A3 CTCFDKO1 (6)	17.6442	17.6506	16.7622	-0.888382	0.54022							EB CD71+ A3 CTCFDKO1 (6)	0.54022		0.816801
DeltaCTCF	EB CD71+ A3 CTCFDKO1 (7)	16.0033											EB CD71+ A3 CTCFDKO1 (7)
DeltaCTCF	EB CD71+ A3 CTCFDKO1 (7)	16.0201	16.0117	14.9554	-1.05633	0.480855							EB CD71+ A3 CTCFDKO1 (7)	0.480855		0.727043	0.789228	0.0539679
DeltaCTCF	EB CD71+ A8 CTCFDKO3	12.4315											EB CD71+ A8 CTCFDKO3
DeltaCTCF	EB CD71+ A8 CTCFDKO3	12.4345	12.433	11.557	-0.876007	0.544874	0.521983	0.0356935					EB CD71+ A8 CTCFDKO3	0.544874	0.661384	0.823838
DCTCF-DMpg	B7 (18)	18.222											B7 (18)
DCTCF-DMpg	B7 (18)	18.205	18.2135	17.2703	-0.943141	0.520099							B7 (18)	0.520099		0.78638
DCTCF-DMpg	B7 (19)	19.3012											B7 (19)
DCTCF-DMpg	B7 (19)	19.203	19.2521	18.2602	-0.991962	0.502793							B7 (19)	0.502793		0.760214	0.774049	0.0131478
DCTCF-DMpg	B7 (1)	18.122											B7 (1)
DCTCF-DMpg	B7 (1)	18.145	18.1335	17.1703	-0.963141	0.512939	0.511944	0.00869577					B7 (1)	0.512939	0.661384	0.775554
SE/INVEN	EB CD71+ A4-2 (8)	17.9417											EB CD71+ A4-2 (8)
SE/INVEN	EB CD71+ A4-2 (8)	17.8857	17.9137	15.0267	-2.88703	0.135182							EB CD71+ A4-2 (8)	0.135182		0.204392
SE/INVEN	EB CD71+ A4-2 (9)	17.9726											EB CD71+ A4-2 (9)
SE/INVEN	EB CD71+ A4-2 (9)	17.9063	17.9395	15.0327	-2.90681	0.133341							EB CD71+ A4-2 (9)	0.133341		0.201609	0.210407	0.0129042
SE/INVEN	EB CD71+ A4-2 (1)	17.7417											EB CD71+ A4-2 (1)
SE/INVEN	EB CD71+ A4-2 (1)	17.7857	17.7637	15.0167	-2.74703	0.148958	0.13916	0.0085346					EB CD71+ A4-2 (1)	0.148958	0.661384	0.225221
SE/INVEN/DeltaMpg	A2 (22)	16.9989											A2 (22)
SE/INVEN/DeltaMpg	A2 (22)	17.0037	17.0013	14.3619	-2.63939	0.160496							A2 (22)	0.160496		0.242666
SE/INVEN/DeltaMpg	H11 (24)	17.7285											H11 (24)
SE/INVEN/DeltaMpg	H11 (24)	17.5918	17.6601	14.9949	-2.66527	0.157643							H11 (24)	0.157643		0.238353
SE/INVEN/DeltaMpg	G5 (26)	17.7617											G5 (26)
SE/INVEN/DeltaMpg	G5 (26)	17.7049	17.7333	15.0487	-2.68462	0.155542	0.157894	0.00248632	0.053153				G5 (26)	0.155542	0.661384	0.235176	0.238732	0.00375927
SE/INVEN/DeltaCTCF	EB CD71+ C2 INV/CTCFDKO1 (4)	18.2068											EB CD71+ C2 INV/CTCFDKO1 (4)
SE/INVEN/DeltaCTCF	EB CD71+ C2 INV/CTCFDKO1 (4)	18.1347	18.1707	16.4546	-1.71616	0.304358							EB CD71+ C2 INV/CTCFDKO1 (4)	0.304358		0.460184
SE/INVEN/DeltaCTCF	EB CD71+ C2 INV/CTCFDKO1 (5)	18.967											EB CD71+ C2 INV/CTCFDKO1 (5)
SE/INVEN/DeltaCTCF	EB CD71+ C2 INV/CTCFDKO1 (5)	18.9295	18.9482	17.1102	-1.83807	0.279696							EB CD71+ C2 INV/CTCFDKO1 (5)	0.279696		0.422894	0.440996	0.0186684
SE/INVEN/DeltaCTCF	EB CD71+ C2 INV/CTCFDKO1 (1)	18.1068											EB CD71+ C2 INV/CTCFDKO1 (1)
SE/INVEN/DeltaCTCF	EB CD71+ C2 INV/CTCFDKO1 (1)	18.1647	18.1357	16.3546	-1.78116	0.29095	0.291668	0.012347					EB CD71+ C2 INV/CTCFDKO1 (1)	0.29095	0.661384	0.439911
SE/INVEN/DeltaCTCF/DeltaMpg	B12 (12)	18.9429											B12 (12)
SE/INVEN/DeltaCTCF/DeltaMpg	B12 (12)	18.9375	18.9402	17.3667	-1.57353	0.335984							B12 (12)	0.335984		0.508001
SE/INVEN/DeltaCTCF/DeltaMpg	B12 (13)	17.2701											B12 (13)
SE/INVEN/DeltaCTCF/DeltaMpg	B12 (13)	17.2575	17.2638	15.7601	-1.50366	0.352656							B12 (13)	0.352656		0.53321	0.52982	0.020337
SE/INVEN/DeltaCTCF/DeltaMpg	B12 (1)	18.8429											B12 (1)
SE/INVEN/DeltaCTCF/DeltaMpg	B12 (1)	18.8575	18.8502	17.3867	-1.46353	0.362604	0.350415	0.0134506					B12 (1)	0.362604	0.661384	0.548249
	Rhbdf1												Rhbdf1
Wildtype1	EB CD71+ E14 WT (2)	26.1031												Fold Enrichment
Wildtype1	EB CD71+ E14 WT (2)	25.9545	26.0288	15.596	-10.4328	0.000723455							EB CD71+ E14 WT (2)
Wildtype2	EB CD71+ E14 WT (3)	25.9055											EB CD71+ E14 WT (2)	0.00072345		1.00732
Wildtype2	EB CD71+ E14 WT (3)	25.7268	25.8162	15.3285	-10.4877	0.000696461							EB CD71+ E14 WT (3)
Wildtype3	EB CD71+ WT1	25.6755											EB CD71+ E14 WT (3)	0.00069646		0.969737
Wildtype3	EB CD71+ WT1	25.6027	25.6391	15.2285	-10.4106	0.000734668	0.000718195	1.96394e-05					EB CD71+ E14 WT (1)
DeltaMpg	B4 (29)	26.2976											EB CD71+ E14 WT (1)	0.00073467	0.000718195	1.02294	0.999998	0.0273462
DeltaMpg	B4 (29)	26.2374	26.2675	15.7379	-10.5296	0.000676493							B4 (29)
DeltaMpg	B10 (31)	25.9508											B4 (29)	0.00067649		0.941931
DeltaMpg	B10 (31)	25.8928	25.9218	15.6963	-10.2256	0.000835218							B10 (31)
DeltaMpg	G10 (32)	26.0644											B10 (31)	0.00083522		1.16294
DeltaMpg	G10 (32)	25.9624	26.0134	16.6861	-9.32735	0.00155664	0.00102278	0.000469095	0.377566				G10 (32)
DeltaCTCF	EB CD71+ A3 CTCFDKO1 (6)	26.253											G10 (32)	0.00155664	0.000718195	2.16743	1.4241	0.65316
DeltaCTCF	EB CD71+ A3 CTCFDKO1 (6)	26.2423	26.2477	16.7622	-9.48547	0.00139504							EB CD71+ A3 CTCFDKO1 (6)
DeltaCTCF	EB CD71+ A3 CTCFDKO1 (7)	24.5328											EB CD71+ A3 CTCFDKO1 (6)	0.00139504		1.94243
DeltaCTCF	EB CD71+ A3 CTCFDKO1 (7)	24.3181	24.4254	14.9554	-9.47007	0.00141002							EB CD71+ A3 CTCFDKO1 (7)
DeltaCTCF	EB CD71+ A8 CTCFDKO3	24.2328											EB CD71+ A3 CTCFDKO1 (7)	0.00141002		1.96328
DeltaCTCF	EB CD71+ A8 CTCFDKO3	24.2181	24.2254	14.7554	-9.47004	0.00141005	0.00140504	8.65366e-06					EB CD71+ A8 CTCFDKO3
DCTCF-DMpg	B7 (18)	26.4289											EB CD71+ A8 CTCFDKO3	0.00141005	0.000718195	1.96332	1.95634	0.0120544
DCTCF-DMpg	B7 (18)	26.3618	26.3954	17.2703	-9.12502	0.00179099							B7 (18)
DCTCF-DMpg	B7 (19)	27.1158											B7 (18)	0.00179099		2.49374
DCTCF-DMpg	B7 (19)	27.1696	27.1427	18.2602	-8.88253	0.00211881							B7 (19)
DCTCF-DMpg	B7 (1)	27.4458											B7 (19)	0.00211881		2.95019
DCTCF-DMpg	B7 (1)	27.4896	27.4677	18.3602	-9.10753	0.00181285	0.00190755	0.000183285	0.0413247				B7 (1)
SE/INVEN	EB CD71+ A4-2 (8)	23.1346											B7 (1)	0.00181285	0.000718195	2.52418	2.65603	0.255199
SE/INVEN	EB CD71+ A4-2 (8)	23.1505	23.1426	15.0267	-8.1159	0.00360472							EB CD71+ A4-2 (8)
SE/INVEN	EB CD71+ A4-2 (9)	23.2881											EB CD71+ A4-2 (8)	0.00360472		5.01914
SE/INVEN	EB CD71+ A4-2 (9)	23.1825	23.2353	15.0327	-8.20264	0.00339437							EB CD71+ A4-2 (9)
SE/INVEN	EB CD71+ A4-2 (1)	23.8981											EB CD71+ A4-2 (9)	0.00339437		4.72625
SE/INVEN	EB CD71+ A4-2 (1)	23.9225	23.9103	15.6327	-8.27764	0.00322241	0.00340717	0.000191472					EB CD71+ A4-2 (1)
SE/INVEN/DeltaMpg	A2 (22)	22.5315											EB CD71+ A4-2 (1)	0.00322241	0.000718195	4.48682	4.74407	0.266607
SE/INVEN/DeltaMpg	A2 (22)	22.5139	22.5227	14.3619	-8.16079	0.00349427							A2 (22)
SE/INVEN/DeltaMpg	H11 (24)	22.7409											A2 (22)	0.00349427		4.86535
SE/INVEN/DeltaMpg	H11 (24)	22.6519	22.6964	14.9949	-7.70153	0.00480405							H11 (24)
SE/INVEN/DeltaMpg	G5 (26)	23.1506											H11 (24)	0.00480405		6.68906
SE/INVEN/DeltaMpg	G5 (26)	22.9537	23.0522	15.0487	-8.00349	0.00389682	0.00406505	0.000670901	0.22654				G5 (26)
SE/INVEN/DeltaCTCF	EB CD71+ C2 INV/CTCFDKO1 (4)	24.8089											G5 (26)	0.00389682	0.000718195	5.42585	5.66009	0.934147
SE/INVEN/DeltaCTCF	EB CD71+ C2 INV/CTCFDKO1 (4)	24.7212	24.765	16.4546	-8.31047	0.00314992							EB CD71+ C2 INV/CTCFDKO1 (4)
SE/INVEN/DeltaCTCF	EB CD71+ C2 INV/CTCFDKO1 (5)	25.4948											EB CD71+ C2 INV/CTCFDKO1 (4)	0.00314992		4.38588
SE/INVEN/DeltaCTCF	EB CD71+ C2 INV/CTCFDKO1 (5)	25.6037	25.507	17.1102	-8.39682	0.00296693							EB CD71+ C2 INV/CTCFDKO1 (5)
SE/INVEN/DeltaCTCF	EB CD71+ C2 INV/CTCFDKO1 (1)	25.4225											EB CD71+ C2 INV/CTCFDKO1 (5)	0.00296693		4.13109
SE/INVEN/DeltaCTCF	EB CD71+ C2 INV/CTCFDKO1 (1)	25.5004	25.5453	17.0002	-8.54516	0.00267701	0.00293128	0.000238463					EB CD71+ C2 INV/CTCFDKO1 (1)
SE/INVEN/DeltaCTCF/DeltaMpg	B12 (12)	25.7132											EB CD71+ C2 INV/CTCFDKO1 (1)	0.00267701	0.000718195	3.72741	4.08146	0.332029
SE/INVEN/DeltaCTCF/DeltaMpg	B12 (12)	25.6213	25.6672	17.3667	-8.30055	0.00317166							B12 (12)
SE/INVEN/DeltaCTCF/DeltaMpg	B12 (13)	23.8409											B12 (12)	0.00317166		4.41615
SE/INVEN/DeltaCTCF/DeltaMpg	B12 (13)	23.8876	23.8643	15.7601	-8.10413	0.00363423							B12 (13)
SE/INVEN/DeltaCTCF/DeltaMpg	B12 (1)	23.3309											B12 (13)	0.00363423		5.06023
SE/INVEN/DeltaCTCF/DeltaMpg	B12 (1)	23.3876	23.3593	15.4601	-7.89913	0.00418913	0.00366501	0.000509433	0.114097				B12 (1)
													B12 (1)	0.00418913	0.000718195	5.83286	5.10308	0.709324
	Snrnp25												Snrnp25
Wildtype1	EB CD71+ E14 WT (2)	26.2446												Fold Enrichment
Wildtype1	EB CD71+ E14 WT (2)	26.22	26.2323	15.596	-10.6363	0.000628263							EB CD71+ E14 WT (2)
Wildtype2	EB CD71+ E14 WT (3)	25.9131											EB CD71+ E14 WT (2)	0.00062826		0.993105
Wildtype2	EB CD71+ E14 WT (3)	25.9767	25.9449	15.3285	-10.6164	0.000637002							EB CD71+ E14 WT (3)
Wildtype3	EB CD71+ WT1	25.2131											EB CD71+ E14 WT (3)	0.000637		1.00692
Wildtype3	EB CD71+ WT1	25.2967	25.2549	14.6285	-10.6264	0.000632602	0.000632622	4.36977e-06					EB CD71+ E14 WT (1)
DeltaMpg	B4 (29)	26.2217											EB CD71+ E14 WT (1)	0.0006326	0.000632622	0.999965	0.999997	0.00690781
DeltaMpg	B4 (29)	26.389	26.3054	15.7379	-10.5675	0.000658978							B4 (29)
DeltaMpg	B10 (31)	26.2741											B4 (29)	0.00065898		1.04166
DeltaMpg	B10 (31)	26.2963	26.2852	15.6963	-10.5889	0.000649251							B10 (31)
DeltaMpg	G10 (32)	26.1861											B10 (31)	0.00064925		1.02628
DeltaMpg	G10 (32)	26.1005	26.1433	16.6861	-9.45724	0.00142262	0.000910282	0.000443722	0.391709				G10 (32)
DeltaCTCF	EB CD71+ A3 CTCFDKO1 (6)	26.2797											G10 (32)	0.00142262	0.000632622	2.24877	1.43891	0.701403
DeltaCTCF	EB CD71+ A3 CTCFDKO1 (6)	26.0627	26.1712	16.7622	-9.40899	0.001471							EB CD71+ A3 CTCFDKO1 (6)
DeltaCTCF	EB CD71+ A3 CTCFDKO1 (7)	24.0552											EB CD71+ A3 CTCFDKO1 (6)	0.001471		2.32524
DeltaCTCF	EB CD71+ A3 CTCFDKO1 (7)	24.0175	24.0363	14.9554	-9.08098	0.00184651							EB CD71+ A3 CTCFDKO1 (7)
DeltaCTCF	EB CD71+ A8 CTCFDKO3	24.6772											EB CD71+ A3 CTCFDKO1 (7)	0.00184651		2.91882
DeltaCTCF	EB CD71+ A8 CTCFDKO3	24.6175	24.6473	15.4554	-9.19198	0.00170977	0.00167576	0.000190053					EB CD71+ A8 CTCFDKO3
DCTCF-DMpg	B7 (18)	26.0199											EB CD71+ A8 CTCFDKO3	0.00170977	0.000632622	2.70267	2.64891	0.300418
DCTCF-DMpg	B7 (18)	26.3089	26.1644	17.2703	-8.89409	0.0021019							B7 (18)
DCTCF-DMpg	B7 (19)	27.4364											B7 (18)	0.0021019		3.32252
DCTCF-DMpg	B7 (19)	27.3782	27.4073	18.2602	-9.14715	0.00176374							B7 (19)
DCTCF-DMpg	B7 (1)	27.4364											B7 (19)	0.00176374		2.78798
DCTCF-DMpg	B7 (1)	27.3782	27.4073	18.2602	-9.14715	0.00176374	0.00187646	0.000195239	0.271123				B7 (1)
SE/INVEN	EB CD71+ A4-2 (8)	21.9526											B7 (1)	0.00176374	0.000632622	2.78798	2.96616	0.308615
SE/INVEN	EB CD71+ A4-2 (8)	21.9648	21.9587	15.0267	-6.93204	0.0081893							EB CD71+ A4-2 (8)
SE/INVEN	EB CD71+ A4-2 (9)	21.9175											EB CD71+ A4-2 (8)	0.0081893		12.945
SE/INVEN	EB CD71+ A4-2 (9)	21.8913	21.9044	15.0327	-6.87173	0.0085389							EB CD71+ A4-2 (9)
SE/INVEN	EB CD71+ A4-2 (1)	21.5675											EB CD71+ A4-2 (9)	0.0085389		13.4976
SE/INVEN	EB CD71+ A4-2 (1)	21.5913	21.5794	14.7326	-6.84677	0.00868795	0.00847205	0.000255962					EB CD71+ A4-2 (1)
SE/INVEN/DeltaMpg	A2 (22)	21.2215											EB CD71+ A4-2 (1)	0.00868795	0.000632622	13.7332	13.392	0.404599
SE/INVEN/DeltaMpg	A2 (22)	21.1575	21.1895	14.3619	-6.82757	0.00880436							A2 (22)
SE/INVEN/DeltaMpg	H11 (24)	21.5443											A2 (22)	0.00880436		13.9173
SE/INVEN/DeltaMpg	H11 (24)	21.4499	21.4971	14.9949	-6.5022	0.0110317							H11 (24)
SE/INVEN/DeltaMpg	G5 (26)	21.7602											H11 (24)	0.0110317		17.4381
SE/INVEN/DeltaMpg	G5 (26)	21.79	21.7751	15.0487	-6.72642	0.0094438	0.00975996	0.00114685	0.186446				G5 (26)
SE/INVEN/DeltaCTCF	EB CD71+ C2 INV/CTCFDKO1 (4)	23.9879											G5 (26)	0.0094438	0.000632622	14.928	15.4278	1.81285
SE/INVEN/DeltaCTCF	EB CD71+ C2 INV/CTCFDKO1 (4)	23.8687	23.9283	16.4546	-7.47372	0.00562581							EB CD71+ C2 INV/CTCFDKO1 (4)
SE/INVEN/DeltaCTCF	EB CD71+ C2 INV/CTCFDKO1 (5)	24.3775											EB CD71+ C2 INV/CTCFDKO1 (4)	0.00562581		8.89285
SE/INVEN/DeltaCTCF	EB CD71+ C2 INV/CTCFDKO1 (5)	24.3741	24.3758	17.1102	-7.26563	0.00649869							EB CD71+ C2 INV/CTCFDKO1 (5)
SE/INVEN/DeltaCTCF	EB CD71+ C2 INV/CTCFDKO1 (1)	24.8975											EB CD71+ C2 INV/CTCFDKO1 (5)	0.00649869		10.2726
SE/INVEN/DeltaCTCF	EB CD71+ C2 INV/CTCFDKO1 (1)	24.8041	24.8508	17.3702	-7.48063	0.00559893	0.00590781	0.000511896					EB CD71+ C2 INV/CTCFDKO1 (1)
SE/INVEN/DeltaCTCF/DeltaMpg	B12 (12)	24.8005											EB CD71+ C2 INV/CTCFDKO1 (1)	0.00559893	0.000632622	8.85036	9.33861	0.809162
SE/INVEN/DeltaCTCF/DeltaMpg	B12 (12)	24.5013	24.6509	17.3667	-7.28419	0.00641563							B12 (12)
SE/INVEN/DeltaCTCF/DeltaMpg	B12 (13)	22.736											B12 (12)	0.00641563		10.1413
SE/INVEN/DeltaCTCF/DeltaMpg	B12 (13)	22.7617	22.7489	15.7601	-6.98875	0.00787366							B12 (13)
SE/INVEN/DeltaCTCF/DeltaMpg	B12 (1)	22.456											B12 (13)	0.00787366		12.4461
SE/INVEN/DeltaCTCF/DeltaMpg	B12 (1)	22.4917	22.4739	15.2101	-7.26374	0.00650722	0.00693217	0.000816642	0.152923				B12 (1)
													B12 (1)	0.00650722	0.000632622	10.2861	10.9578	1.29088

## Sheet: Supplementary Figure 3
Supplementary Figure 3
Normalised to RN18s		Relative to Hbbh1
		alpha/Bh1		Hba-x/Bh1			INVEN Hba/Bh1		INVEN Hba-x/Bh1				alpha/Bh1		Hba-x/Bh1
	E10.5INV Bld 1	0.151625		0.266983			0.550454		0.57478		E10.5INV Bld		0.131519		0.248204
	E10.5INV Bld 2	0.115508		0.186756			0.419338		0.402061
	E10.5INV Bld 3	0.127423		0.290875			0.462593		0.626217
							0.477462		0.534353		E10.5 Bld WT		0.275454		0.464495
							0.0668107		0.117419
											normalised to WT
							WT Hba		WT Hba-x				alpha/Bh1		Hba-x/Bh1
	E10.5 Bld WT1	0.25223		0.435913			0.91569		0.938465		E10.5INV Bld		0.477462		0.534353
	E10.5 Bld WT2	0.3372		0.502302			1.22416		1.08139
	E10.5 Bld WT3	0.236931		0.455271			0.860147		0.980141
							1		1		E10.5 Bld WT		1		1
							0.196107		0.0735049
Nprl3/Hbbh1
Bl6-1	26.8493										relative to WT
Bl6-1	26.9167	26.883	11.9227	-14.9603	3.13688e-05					Bl6-1
Bl6-2	26.9912									Bl6-1	3.13688e-05		0.962354
Bl6-2	26.989	26.9901	12.2294	-14.7607	3.60236e-05					Bl6-2
Bl6-3	27.6346									Bl6-2	3.60236e-05		1.10516
Bl6-3	27.567	27.6008	12.595	-15.0058	3.03953e-05	3.25959e-05	3.00816e-06	0.410104		Bl6-3
INV1	26.948									Bl6-3	3.03953e-05	3.25959e-05	0.932488	1	0.0922852
INV1	27.0257	26.9869	11.6955	-15.2914	2.49366e-05					INV1
INV3	27.4567									INV1	2.49366e-05		0.765023
INV3	27.4748	27.4658	11.8274	-15.6383	1.96066e-05					INV3
INV4	26.8099									INV3	1.96066e-05		0.601505
INV4	26.7873	26.7986	12.0792	-14.7194	3.7069e-05	2.7204e-05	8.94929e-06			INV4
										INV4	3.7069e-05	3.25959e-05	1.13723	0.834586	0.274553
Mpg/Hbbh1
Bl6-1	24.9346
Bl6-1	25.0086	24.9716	11.9227	-13.0489	0.000118004						relative to WT
Bl6-2	25.0483									Bl6-1
Bl6-2	24.9551	25.0017	12.2294	-12.7723	0.000142941					Bl6-1	0.000118004		0.974362
Bl6-3	25.8392									Bl6-2
Bl6-3	25.8583	25.8487	12.595	-13.2538	0.000102382	0.000121109	2.04571e-05	0.048651		Bl6-2	0.000142941		1.18027
INV1	23.1645									Bl6-3
INV1	23.1727	23.1686	11.6955	-11.4731	0.000351764					Bl6-3	0.000102382	0.000121109	0.845371	1	0.168914
INV3	23.6855									INV1
INV3	23.7303	23.7079	11.8274	-11.8804	0.000265234					INV1	0.000351764		2.90452
INV4	23.1286									INV3
INV4	23.1703	23.1495	12.0792	-11.0702	0.000465077	0.000360691	0.00010022			INV3	0.000265234		2.19004
										INV4
Rhbdf1/Hbbh1										INV4	0.000465077	0.000121109	3.84015	2.97824	0.82752
Bl6-1	24.4632
Bl6-1	24.4331	24.4481	11.9227	-12.5255	0.000169615
Bl6-2	25.2263										relative to WT
Bl6-2	25.2412	25.2337	12.2294	-13.0043	0.000121706					Bl6-1
Bl6-3	25.649									Bl6-1	0.000169615		1.24331
Bl6-3	25.6402	25.6446	12.595	-13.0496	0.000117945	0.000136422	2.88074e-05	0.00924288		Bl6-2
INV1	20.8338									Bl6-2	0.000121706		0.892129
INV1	20.8917	20.8627	11.6955	-9.16723	0.00173936					Bl6-3
INV3	20.9266									Bl6-3	0.000117945	0.000136422	0.86456	1	0.211164
INV3	20.9624	20.9445	11.8274	-9.11703	0.00180094					INV1
INV4	21.6468									INV1	0.00173936		12.7499
INV4	21.6285	21.6376	12.0792	-9.55844	0.00132625	0.00162218	0.000258133			INV3
										INV3	0.00180094		13.2013
Snrnp25/Hbbh1										INV4
Bl6-1	21.9097									INV4	0.00132625	0.000136422	9.72164	11.8909	1.89216
Bl6-1	21.7759	21.8428	11.9227	-9.9201	0.00103217
Bl6-2	22.0563										relative to WT
Bl6-2	21.927	21.9916	12.2294	-9.76221	0.00115155					Bl6-1
Bl6-3	22.4795									Bl6-1	0.00103217		0.945391
Bl6-3	22.389	22.4343	12.595	-9.83926	0.00109166	0.00109179	5.96885e-05	0.00969684		Bl6-2
INV1	18.2456									Bl6-2	0.00115155		1.05473
INV1	18.0915	18.1686	11.6955	-6.47306	0.0112568					Bl6-3
INV3	18.2735									Bl6-3	0.00109166	0.00109179	0.99988	1	0.0546702
INV3	18.416	18.3447	11.8274	-6.51729	0.0109169					INV1
INV4	19.1107									INV1	0.0112568		10.3104
INV4	18.8436	18.9772	12.0792	-6.89795	0.00838514	0.0101863	0.00156907			INV3
										INV3	0.0109169		9.99907
CD71/Hbbh1										INV4
Bl6-1	18.889									INV4	0.00838514	0.00109179	7.68014	9.32986	1.43715
Bl6-1	18.9144	18.9017	11.9227	-6.97902	0.00792691
Bl6-2	19.8527										relative to WT
Bl6-2	19.9178	19.8853	12.2294	-7.65585	0.0049586					Bl6-1
Bl6-3	20.0442									Bl6-1	0.00792691		1.27497
Bl6-3	20.022	20.0331	12.595	-7.43809	0.00576648	0.00621733	0.00153466	0.16128		Bl6-2
INV1	19.7537									Bl6-2	0.0049586		0.797545
INV1	19.8146	19.7841	11.6955	-8.08863	0.00367351					Bl6-3
INV3	19.5807									Bl6-3	0.00576648	0.00621733	0.927484	1	0.246835
INV3	19.4512	19.516	11.8274	-7.68851	0.0048476					INV1
INV4	19.8554									INV1	0.00367351		0.590849
INV4	19.8387	19.847	12.0792	-7.76782	0.00458833	0.00436981	0.000616795			INV3
										INV3	0.0048476		0.779691
pb4.9/Hbbh1										INV4
Bl6-1	21.9199									INV4	0.00458833	0.00621733	0.73799	0.702843	0.0992058
Bl6-1	21.9024	21.9111	11.9227	-9.98843	0.000984428
Bl6-2	22.4961										relative to WT
Bl6-2	22.7626	22.6293	12.2294	-10.3999	0.000740153					Bl6-1
Bl6-3	22.7598									Bl6-1	0.000984428		1.13329
Bl6-3	22.7262	22.743	12.595	-10.148	0.000881358	0.000868646	0.000122633	0.297223		Bl6-2
INV1	21.6738									Bl6-2	0.000740153		0.852077
INV1	21.6929	21.6833	11.6955	-9.98782	0.000984839					Bl6-3
INV3	21.6629									Bl6-3	0.000881358	0.000868646	1.01463	1	0.141177
INV3	21.523	21.593	11.8274	-9.76552	0.00114891					INV1
INV4	22.2124									INV1	0.000984839		1.13376
INV4	22.2989	22.2557	12.0792	-10.1764	0.000864141	0.000999296	0.000142933			INV3
										INV3	0.00114891		1.32264
Hbbh1/18s										INV4
Bl6-1	11.9436									INV4	0.000864141	0.000868646	0.994814	1.15041	0.164547
Bl6-1	11.9018	11.9227	11.9381	0.0154271	1.01075
Bl6-2	12.2036										relative to WT
Bl6-2	12.2552	12.2294	10.5872	-1.64218	0.320371					Bl6-1
Bl6-3	12.5669									Bl6-1	1.01075		1.93933
Bl6-3	12.6231	12.595	10.4899	-2.10508	0.232439	0.521187	0.426248	0.0513037		Bl6-2
INV1	11.7102									Bl6-2	0.320371		0.614696
INV1	11.6808	11.6955	12.5261	0.830625	1.77846					Bl6-3
INV3	11.8683									Bl6-3	0.232439	0.521187	0.445979	1	0.817842
INV3	11.7866	11.8274	12.1682	0.340781	1.26644					INV1
INV4	12.1058									INV1	1.77846		3.41232
INV4	12.0526	12.0792	12.2875	0.20828	1.15531	1.40007	0.33237			INV3
										INV3	1.26644		2.42992
										INV4
18S										INV4	1.15531	0.521187	2.21669	2.68631	0.637718
Bl6-1	11.9349
Bl6-1	11.9413	11.9381
Bl6-2	10.7099
Bl6-2	10.4646	10.5872
Bl6-3	10.5191
Bl6-3	10.4607	10.4899
INV1	12.5788
INV1	12.4735	12.5261
INV3	12.1514
INV3	12.1851	12.1682
INV4	12.2566
INV4	12.3183	12.2875

## Sheet: Supplementary Figure 9a
A representative Expression dataset for three biological replicates of all 8 genetic mESC-EB models as indicated
This type of data has been repeated multiple times in various clone combination depending on the time the models were generated and the need for analysing clones with appropriate controls.
As this project was running over a period of more than 5 years, it was too complicated to consolidate all the excecuted eperiments and the raw data and associated analyses, hence the representative experiment here.
All the expersession experiments done on all the genetic models generated consistently showed the same relative expression patterns shown in this dataset.
	Hbax/epsilon		Average		DeltaCT	Fold Enrichment	Average	STDEV						Fold Enrichment
Wildtype1	EB CD71+ E14 WT (2)	15.8509											EB CD71+ E14 WT (2)
Wildtype1	EB CD71+ E14 WT (2)	15.5536	15.7023	15.596	-0.106308	0.928963							EB CD71+ E14 WT (2)	0.928963		1.00356
Wildtype2	EB CD71+ E14 WT (3)	15.4981											EB CD71+ E14 WT (3)
Wildtype2	EB CD71+ E14 WT (3)	15.392	15.4451	15.3285	-0.116583	0.922369	0.912099	0.0237288					EB CD71+ E14 WT (3)	0.922369		0.996439	1	0.00918078
Wildtype3	EB CD71+ WT1	15.7509											EB CD71+ WT1
Wildtype3	EB CD71+ WT1	15.7936	15.7723	15.596	-0.176308	0.884965							EB CD71+ WT1	0.912099	0.925666	0.985344
DeltaCTCF	EB CD71+ A3 CTCFDKO1 (6)	17.0486											EB CD71+ A3 CTCFDKO1 (6)
DeltaCTCF	EB CD71+ A3 CTCFDKO1 (6)	17.0833	17.066	16.7622	-0.303733	0.810153							EB CD71+ A3 CTCFDKO1 (6)	0.810153		0.875211
DeltaCTCF	EB CD71+ A3 CTCFDKO1 (7)	15.1441											EB CD71+ A3 CTCFDKO1 (7)
DeltaCTCF	EB CD71+ A3 CTCFDKO1 (7)	15.1453	15.1447	14.9554	-0.18937	0.876989	0.832432	0.0385872					EB CD71+ A3 CTCFDKO1 (7)	0.876989		0.947413	0.907301	0.0367635
DeltaCTCF	EB CD71+ A8 CTCFDKO3	16.0486											EB CD71+ A8 CTCFDKO3
DeltaCTCF	EB CD71+ A8 CTCFDKO3	16.0833	16.066	15.7622	-0.303733	0.810153							EB CD71+ A8 CTCFDKO3	0.832432	0.925666	0.899279
SE/INVEN	EB CD71+ A4-2 (8)	17.5411											EB CD71+ A4-2 (8)
SE/INVEN	EB CD71+ A4-2 (8)	17.4272	17.4842	15.0267	-2.45751	0.182061							EB CD71+ A4-2 (8)	0.182061		0.196681
SE/INVEN	EB CD71+ A4-2 (9)	17.3677											EB CD71+ A4-2 (9)
SE/INVEN	EB CD71+ A4-2 (9)	17.3212	17.3445	15.0327	-2.3118	0.201409	0.198506	0.0152036					EB CD71+ A4-2 (9)	0.201409		0.217583	0.214447	0.0147801
SE/INVEN	EB CD71+ A4-2 (1)	17.3411											EB CD71+ A4-2 (1)
SE/INVEN	EB CD71+ A4-2 (1)	17.3872	17.3642	15.1266	-2.23753	0.212049							EB CD71+ A4-2 (1)	0.212049	0.925666	0.229077
SE/INVEN/DeltaCTCF	EB CD71+ C2 INV/CTCFDKO1 (4)	17.7347											EB CD71+ C2 INV/CTCFDKO1 (4)
SE/INVEN/DeltaCTCF	EB CD71+ C2 INV/CTCFDKO1 (4)	17.6999	17.7173	16.4546	-1.26271	0.41676							EB CD71+ C2 INV/CTCFDKO1 (4)	0.41676		0.450227
SE/INVEN/DeltaCTCF	EB CD71+ C2 INV/CTCFDKO1 (5)	18.3388											EB CD71+ C2 INV/CTCFDKO1 (5)
SE/INVEN/DeltaCTCF	EB CD71+ C2 INV/CTCFDKO1 (5)	18.2478	18.2933	17.1102	-1.18315	0.44039	0.436843	0.0185653					EB CD71+ C2 INV/CTCFDKO1 (5)	0.44039		0.475754
SE/INVEN/DeltaCTCF	EB CD71+ C2 INV/CTCFDKO1 (1)	17.5347											EB CD71+ C2 INV/CTCFDKO1 (1)
SE/INVEN/DeltaCTCF	EB CD71+ C2 INV/CTCFDKO1 (1)	17.6569	17.5958	16.4546	-1.14121	0.453378							EB CD71+ C2 INV/CTCFDKO1 (1)	0.453378	0.925666	0.489786	0.471922	0.0200561
												Relative to WT
														Fold Enrichment
	Nprl3												Nprl3
			Average		DeltaCT	Fold Enrichment	Average	STDEV
Wildtype1	EB CD71+ E14 WT (2)	29.5894											EB CD71+ E14 WT (2)
Wildtype1	EB CD71+ E14 WT (2)	29.435	29.5122	14.9766	-14.5357	4.21044e-05							EB CD71+ E14 WT (2)	4.2104e-05		1.04822
Wildtype2	EB CD71+ E14 WT (3)	29.508											EB CD71+ E14 WT (3)
Wildtype2	EB CD71+ E14 WT (3)	29.4424	29.4752	14.7481	-14.7271	3.68715e-05	4.01669e-05	2.86852e-06					EB CD71+ E14 WT (3)	3.6872e-05		0.917967	0.983096	0.0714069
Wildtype3	EB CD71+ E14 WT (1)	29.3894											EB CD71+ WT1
Wildtype3	EB CD71+ E14 WT (1)	29.335	29.3622	14.8066	-14.5557	4.15247e-05							EB CD71+ WT1	4.1525e-05	4.0167e-05	1.03381
	minus RT	33.5853
	minus RT	33.2718	33.4285	26.1984	-7.23011	0.00666071
DeltaCTCF	EB CD71+ A3 CTCFDKO1 (6)	31.064											EB CD71+ A3 CTCFDKO1 (6)
DeltaCTCF	EB CD71+ A3 CTCFDKO1 (6)	31.2606	31.1623	16.385	-14.7773	3.56113e-05							EB CD71+ A3 CTCFDKO1 (6)	3.5611e-05		0.886574
DeltaCTCF	EB CD71+ A3 CTCFDKO1 (7)	29.3008											EB CD71+ A3 CTCFDKO1 (7)
DeltaCTCF	EB CD71+ A3 CTCFDKO1 (7)	29.3125	29.3066	14.171	-15.1356	2.778e-05	3.15722e-05	3.92147e-06					EB CD71+ A3 CTCFDKO1 (7)	2.778e-05		0.691613	0.786018	0.0976259
DeltaCTCF	EB CD71+ A3 CTCFDKO1 (1)	31.234											EB CD71+ A8 CTCFDKO3
DeltaCTCF	EB CD71+ A3 CTCFDKO1 (1)	31.2606	31.2473	16.285	-14.9623	3.13254e-05							EB CD71+ A8 CTCFDKO3	3.1325e-05	4.0167e-05	0.779869
	minus RT	32.9419
	minus RT	33.684	33.313	32.3739	-0.939124	0.521549
SE/INVEN	EB CD71+ A4-2 (8)	29.9198											EB CD71+ A4-2 (8)
SE/INVEN	EB CD71+ A4-2 (8)	29.9482	29.934	15.3116	-14.6224	3.96476e-05							EB CD71+ A4-2 (8)	3.9648e-05		0.987079
SE/INVEN	EB CD71+ A4-2 (9)	29.7517											EB CD71+ A4-2 (9)
SE/INVEN	EB CD71+ A4-2 (9)	29.5216	29.6367	14.9947	-14.6419	3.91145e-05	3.79197e-05	2.5451e-06					EB CD71+ A4-2 (9)	3.9115e-05		0.973809	0.944059	0.00938302
SE/INVEN	EB CD71+ A4-2 (1)	29.5098											EB CD71+ A4-2 (1)
SE/INVEN	EB CD71+ A4-2 (1)	29.5182	29.514	14.7116	-14.8024	3.49971e-05							EB CD71+ A4-2 (1)	3.4997e-05	4.0167e-05	0.871287
	minus RT	33.1399
	minus RT	33.1464	33.1431	26.2059	-6.93719	0.00816017
SE/INVEN/DeltaCTCF	EB CD71+ C2 INV/CTCFDKO1 (4)	30.9277											EB CD71+ C2 INV/CTCFDKO1 (4)
SE/INVEN/DeltaCTCF	EB CD71+ C2 INV/CTCFDKO1 (4)	30.8859	30.9068	16.2601	-14.6467	3.89844e-05							EB CD71+ C2 INV/CTCFDKO1 (4)	3.8984e-05		0.970548
SE/INVEN/DeltaCTCF	EB CD71+ C2 INV/CTCFDKO1 (5)	31.2897											EB CD71+ C2 INV/CTCFDKO1 (5)
SE/INVEN/DeltaCTCF	EB CD71+ C2 INV/CTCFDKO1 (5)	30.9304	30.9826	16.4684	-14.5142	4.27362e-05	4.06933e-05	1.89809e-06					EB CD71+ C2 INV/CTCFDKO1 (5)	4.2736e-05		1.06396
SE/INVEN/DeltaCTCF	EB CD71+ C2 INV/CTCFDKO1 (4)	30.7277											EB CD71+ C2 INV/CTCFDKO1 (1)
SE/INVEN/DeltaCTCF	EB CD71+ C2 INV/CTCFDKO1 (4)	30.7859	30.7568	16.1601	-14.5967	4.03592e-05							EB CD71+ C2 INV/CTCFDKO1 (1)	4.0359e-05	4.0167e-05	1.00478	1.0131	0.0472569
	pb4.2		Average		DeltaCT	Fold Enrichment	Average	STDEV					GPA
Wildtype1	EB CD71+ E14 WT (2)	23.6338											EB CD71+ E14 WT (2)
Wildtype1	EB CD71+ E14 WT (2)	23.5025	23.5682	14.9766	-8.59161	0.00259219							EB CD71+ E14 WT (2)	0.00259219		1.05797
Wildtype2	EB CD71+ E14 WT (3)	23.5051											EB CD71+ E14 WT (3)
Wildtype2	EB CD71+ E14 WT (3)	23.4804	23.4928	14.7481	-8.74467	0.00233126							EB CD71+ E14 WT (3)	0.00233126		0.951477
Wildtype3	EB CD71+ E14 WT (1)	23.4538											EB CD71+ WT1
Wildtype3	EB CD71+ E14 WT (1)	23.4725	23.4632	14.7766	-8.68661	0.00242699	0.00245015	0.000131996					EB CD71+ WT1	0.00242699	0.00245015	0.990548	0.999999	0.0538732
	minus RT	27.9944
	minus RT	28.6226	28.3085	26.1984	-2.11007	0.231637
DeltaCTCF	EB CD71+ A3 CTCFDKO1 (6)	25.6727											EB CD71+ A3 CTCFDKO1 (6)
DeltaCTCF	EB CD71+ A3 CTCFDKO1 (6)	25.6941	25.6834	16.385	-9.29837	0.00158823							EB CD71+ A3 CTCFDKO1 (6)	0.00158823		0.648218
DeltaCTCF	EB CD71+ A3 CTCFDKO1 (7)	24.1277											EB CD71+ A3 CTCFDKO1 (7)
DeltaCTCF	EB CD71+ A3 CTCFDKO1 (7)	24.1217	24.1247	14.171	-9.95369	0.00100842							EB CD71+ A3 CTCFDKO1 (7)	0.00100842		0.411575
DeltaCTCF	EB CD71+ A3 CTCFDKO1 (1)	25.2727											EB CD71+ A8 CTCFDKO3
DeltaCTCF	EB CD71+ A3 CTCFDKO1 (1)	25.2341	25.2534	16.205	-9.04837	0.00188873	0.00149513	0.000447481					EB CD71+ A8 CTCFDKO3	0.00188873	0.00245015	0.770864	0.610219	0.182634
	minus RT	28.2215
	minus RT	28.4227	28.3221	32.3739	4.05172	16.584
SE/INVEN	EB CD71+ A4-2 (8)	24.0485											EB CD71+ A4-2 (8)
SE/INVEN	EB CD71+ A4-2 (8)	23.9659	24.0072	15.3116	-8.69558	0.00241196							EB CD71+ A4-2 (8)	0.00241196		0.984414
SE/INVEN	EB CD71+ A4-2 (9)	23.7131											EB CD71+ A4-2 (9)
SE/INVEN	EB CD71+ A4-2 (9)	23.6862	23.6997	14.9947	-8.70495	0.00239634							EB CD71+ A4-2 (9)	0.00239634		0.978039
SE/INVEN	EB CD71+ A4-2 (1)	23.0485											EB CD71+ A4-2 (1)
SE/INVEN	EB CD71+ A4-2 (1)	23.1659	23.1072	14.5116	-8.59558	0.00258507	0.00246446	0.000104748					EB CD71+ A4-2 (1)	0.00258507	0.00245015	1.05507	1.00584	0.0427508
	minus RT	28.43
	minus RT	28.5875	28.5087	26.2059	-2.30278	0.202671
SE/INVEN/DeltaCTCF	EB CD71+ C2 INV/CTCFDKO1 (4)	25.1243											EB CD71+ C2 INV/CTCFDKO1 (4)
SE/INVEN/DeltaCTCF	EB CD71+ C2 INV/CTCFDKO1 (4)	25.1191	25.1217	16.2601	-8.86164	0.00214971							EB CD71+ C2 INV/CTCFDKO1 (4)	0.00214971		0.87738
SE/INVEN/DeltaCTCF	EB CD71+ C2 INV/CTCFDKO1 (5)	25.4213											EB CD71+ C2 INV/CTCFDKO1 (5)
SE/INVEN/DeltaCTCF	EB CD71+ C2 INV/CTCFDKO1 (5)	25.269	25.3451	16.4684	-8.87673	0.00212734							EB CD71+ C2 INV/CTCFDKO1 (5)	0.00212734		0.86825
SE/INVEN/DeltaCTCF	EB CD71+ C2 INV/CTCFDKO1 (4)	25.2243											EB CD71+ C2 INV/CTCFDKO1 (1)
SE/INVEN/DeltaCTCF	EB CD71+ C2 INV/CTCFDKO1 (4)	25.2913	25.2578	16.2501	-9.00771	0.00194272	0.00207326	0.0001136					EB CD71+ C2 INV/CTCFDKO1 (1)	0.00194272	0.00245015	0.792899	0.846176	0.0463646
	minus RT	29.0852
	minus RT	28.4722	28.7787	28.8772	0.0984564	1.07063
	CD71		Average		DeltaCT	Fold Enrichment	Average	STDEV					CD71
Wildtype1	EB CD71+ E14 WT (2)	17.9205											EB CD71+ E14 WT (2)
Wildtype1	EB CD71+ E14 WT (2)	17.9296	17.9251	14.9766	-2.94851	0.129542							EB CD71+ E14 WT (2)	0.129542		1.07173
Wildtype2	EB CD71+ E14 WT (3)	18.1477											EB CD71+ E14 WT (3)
Wildtype2	EB CD71+ E14 WT (3)	17.8797	18.0137	14.7481	-3.26562	0.10398							EB CD71+ E14 WT (3)	0.10398		0.860251
Wildtype3	EB CD71+ E14 WT (1)	17.7605											EB CD71+ WT1
Wildtype3	EB CD71+ E14 WT (1)	17.6996	17.7301	14.7766	-2.95351	0.129094	0.120872	0.0146304					EB CD71+ WT1	0.129094	0.120872	1.06802	1	0.121041
	minus RT	36.1951
	minus RT	38.0438	37.1195	26.1984	-10.921	0.000515751
DeltaCTCF	EB CD71+ A3 CTCFDKO1 (6)	19.7694											EB CD71+ A3 CTCFDKO1 (6)
DeltaCTCF	EB CD71+ A3 CTCFDKO1 (6)	19.4371	19.6032	16.385	-3.21825	0.107451							EB CD71+ A3 CTCFDKO1 (6)	0.107451		0.888968
DeltaCTCF	EB CD71+ A3 CTCFDKO1 (7)	17.6565											EB CD71+ A3 CTCFDKO1 (7)
DeltaCTCF	EB CD71+ A3 CTCFDKO1 (7)	17.647	17.6518	14.171	-3.48076	0.0895749							EB CD71+ A3 CTCFDKO1 (7)	0.0895749		0.741074
DeltaCTCF	EB CD71+ A3 CTCFDKO1 (1)	19.1694											EB CD71+ A8 CTCFDKO3
DeltaCTCF	EB CD71+ A3 CTCFDKO1 (1)	19.1837	19.1766	15.9685	-3.20806	0.108213	0.101746	0.0105476					EB CD71+ A8 CTCFDKO3	0.108213	0.120872	0.89527	0.841771	0.0872628
	minus RT	31.5712
	minus RT	36.5381	34.0547	32.3739	-1.68081	0.311908
SE/INVEN	EB CD71+ A4-2 (8)	18.2033											EB CD71+ A4-2 (8)
SE/INVEN	EB CD71+ A4-2 (8)	17.9541	18.0787	15.3116	-2.76713	0.146896							EB CD71+ A4-2 (8)	0.311908		2.58049
SE/INVEN	EB CD71+ A4-2 (9)	17.8391											EB CD71+ A4-2 (9)
SE/INVEN	EB CD71+ A4-2 (9)	17.8578	17.8485	14.9947	-2.85375	0.138336							EB CD71+ A4-2 (9)	0.146896		1.21531
SE/INVEN	EB CD71+ A4-2 (1)	17.7391											EB CD71+ A4-2 (1)
SE/INVEN	EB CD71+ A4-2 (1)	17.7578	17.7485	14.7747	-2.97375	0.127295	0.137509	0.00982678					EB CD71+ A4-2 (1)	0.138336	0.120872	1.14448	1.64676	0.809409
	minus RT	37.1704
	minus RT	35.9637	36.5671	26.2059	-10.3611	0.000760306
SE/INVEN/DeltaCTCF	EB CD71+ C2 INV/CTCFDKO1 (4)	19.4484											EB CD71+ C2 INV/CTCFDKO1 (4)
SE/INVEN/DeltaCTCF	EB CD71+ C2 INV/CTCFDKO1 (4)	19.4047	19.4266	16.2601	-3.16646	0.111378							EB CD71+ C2 INV/CTCFDKO1 (4)	0.111378		0.921459
SE/INVEN/DeltaCTCF	EB CD71+ C2 INV/CTCFDKO1 (5)	19.6413											EB CD71+ C2 INV/CTCFDKO1 (5)
SE/INVEN/DeltaCTCF	EB CD71+ C2 INV/CTCFDKO1 (5)	19.6307	19.636	16.4684	-3.1676	0.11129							EB CD71+ C2 INV/CTCFDKO1 (5)	0.11129		0.920729
SE/INVEN/DeltaCTCF	EB CD71+ C2 INV/CTCFDKO1 (4)	19.3413											EB CD71+ C2 INV/CTCFDKO1 (1)
SE/INVEN/DeltaCTCF	EB CD71+ C2 INV/CTCFDKO1 (4)	19.2307	19.286	16.1684	-3.1176	0.115215	0.112628	0.00224085					EB CD71+ C2 INV/CTCFDKO1 (1)	0.115215	0.120872	0.953198	0.931795	0.0185391
	minus RT	38.0392
	minus RT	29.6146	33.8269	28.8772	-4.94972	0.0323583

## Sheet: Supplementary Figure 9b
A representative Expression dataset for three biological replicates of all 8 genetic mESC-EB models as indicated
This type of data has been repeated multiple times in various clone combination depending on the time the models were generated and the need for analysing clones with appropriate controls.
As this project was running over a period of more than 5 years, it was too complicated to consolidate all the excecuted eperiments and the raw data and associated analyses, hence the representative experiment here.
All the expersession experiments done on all the genetic models generated consistently showed the same relative expression patterns shown in this dataset.
													Relative to WT
	Hbax/epsilon		Average		DeltaCT	Fold Enrichment	Average	STDEV						Fold Enrichment
Wildtype1	EB CD71+ E14 WT (2)	15.8509											EB CD71+ E14 WT (2)
Wildtype1	EB CD71+ E14 WT (2)	15.5536	15.7023	15.596	-0.106308	0.928963							EB CD71+ E14 WT (2)	0.928963		1.00356
Wildtype2	EB CD71+ E14 WT (3)	15.4981											EB CD71+ E14 WT (3)
Wildtype2	EB CD71+ E14 WT (3)	15.392	15.4451	15.3285	-0.116583	0.922369	0.912099	0.0237288					EB CD71+ E14 WT (3)	0.922369		0.996439	1	0.00918078
Wildtype3	EB CD71+ WT1	15.7509											EB CD71+ WT1
Wildtype3	EB CD71+ WT1	15.7936	15.7723	15.596	-0.176308	0.884965							EB CD71+ WT1	0.912099	0.925666	0.985344
DeltaMpg	B4 (29)	15.7315											B4 (29)
DeltaMpg	B4 (29)	15.7142	15.7229	15.7379	0.0150208	1.01047							B4 (29)	1.01047		1.09161
DeltaMpg	B10 (31)	15.7048											B10 (31)
DeltaMpg	B10 (31)	15.755	15.7299	15.6963	-0.0336218	0.976965							B10 (31)	0.976965		1.05542
DeltaMpg	G10 (32)	15.8444											G10 (32)
DeltaMpg	G10 (32)	15.9444	15.8944	16.6861	0.791639	1.73104	1.23949	0.426024					G10 (32)	1.67207	0.925666	1.80635	1.31779	0.423488
DeltaCTCF	EB CD71+ A3 CTCFDKO1 (6)	17.0486											EB CD71+ A3 CTCFDKO1 (6)
DeltaCTCF	EB CD71+ A3 CTCFDKO1 (6)	17.0833	17.066	16.7622	-0.303733	0.810153							EB CD71+ A3 CTCFDKO1 (6)	0.810153		0.875211
DeltaCTCF	EB CD71+ A3 CTCFDKO1 (7)	15.1441											EB CD71+ A3 CTCFDKO1 (7)
DeltaCTCF	EB CD71+ A3 CTCFDKO1 (7)	15.1453	15.1447	14.9554	-0.18937	0.876989	0.832432	0.0385872					EB CD71+ A3 CTCFDKO1 (7)	0.876989		0.947413	0.907301	0.0367635
DeltaCTCF	EB CD71+ A8 CTCFDKO3	16.0486											EB CD71+ A8 CTCFDKO3
DeltaCTCF	EB CD71+ A8 CTCFDKO3	16.0833	16.066	15.7622	-0.303733	0.810153							EB CD71+ A8 CTCFDKO3	0.832432	0.925666	0.899279
DCTCF-DMpg	B7 (18)	17.4192											B7 (18)
DCTCF-DMpg	B7 (18)	17.3185	17.3689	17.2703	-0.0985393	0.933978							B7 (18)	0.933978		1.00898
DCTCF-DMpg	B7 (19)	18.7663											B7 (19)
DCTCF-DMpg	B7 (19)	18.7356	18.751	18.2602	-0.490811	0.711625	0.80141	0.117188					B7 (19)	0.711625		0.768771	0.881172	0.120843
DCTCF-DMpg	B7 (1)	17.6192											B7 (1)
DCTCF-DMpg	B7 (1)	17.7185	17.6689	17.2703	-0.398539	0.758626							B7 (1)	0.80141	0.925666	0.865765
SE/INVEN	EB CD71+ A4-2 (8)	17.5411											EB CD71+ A4-2 (8)
SE/INVEN	EB CD71+ A4-2 (8)	17.4272	17.4842	15.0267	-2.45751	0.182061							EB CD71+ A4-2 (8)	0.182061		0.196681
SE/INVEN	EB CD71+ A4-2 (9)	17.3677											EB CD71+ A4-2 (9)
SE/INVEN	EB CD71+ A4-2 (9)	17.3212	17.3445	15.0327	-2.3118	0.201409	0.198506	0.0152036					EB CD71+ A4-2 (9)	0.201409		0.217583	0.214447	0.0147801
SE/INVEN	EB CD71+ A4-2 (1)	17.3411											EB CD71+ A4-2 (1)
SE/INVEN	EB CD71+ A4-2 (1)	17.3872	17.3642	15.1266	-2.23753	0.212049							EB CD71+ A4-2 (1)	0.212049	0.925666	0.229077
SE/INVEN/DeltaMpg	A2 (22)	16.2479											A2 (22)
SE/INVEN/DeltaMpg	A2 (22)	16.2468	16.2474	14.3619	-1.88545	0.27066							A2 (22)	0.27066		0.292395
SE/INVEN/DeltaMpg	H11 (24)	16.9424											H11 (24)
SE/INVEN/DeltaMpg	H11 (24)	16.8742	16.9083	14.9949	-1.91345	0.265456							H11 (24)	0.265456		0.286773
SE/INVEN/DeltaMpg	G5 (26)	16.8778											G5 (26)
SE/INVEN/DeltaMpg	G5 (26)	16.8339	16.8558	15.0487	-1.80716	0.285752	0.273956	0.0105417					G5 (26)	0.285752	0.925666	0.308699	0.295956	0.0113883
SE/INVEN/DeltaCTCF	EB CD71+ C2 INV/CTCFDKO1 (4)	17.7347											EB CD71+ C2 INV/CTCFDKO1 (4)
SE/INVEN/DeltaCTCF	EB CD71+ C2 INV/CTCFDKO1 (4)	17.6999	17.7173	16.4546	-1.26271	0.41676							EB CD71+ C2 INV/CTCFDKO1 (4)	0.41676		0.450227
SE/INVEN/DeltaCTCF	EB CD71+ C2 INV/CTCFDKO1 (5)	18.3388											EB CD71+ C2 INV/CTCFDKO1 (5)
SE/INVEN/DeltaCTCF	EB CD71+ C2 INV/CTCFDKO1 (5)	18.2478	18.2933	17.1102	-1.18315	0.44039	0.436843	0.0185653					EB CD71+ C2 INV/CTCFDKO1 (5)	0.44039		0.475754
SE/INVEN/DeltaCTCF	EB CD71+ C2 INV/CTCFDKO1 (1)	17.5347											EB CD71+ C2 INV/CTCFDKO1 (1)
SE/INVEN/DeltaCTCF	EB CD71+ C2 INV/CTCFDKO1 (1)	17.6569	17.5958	16.4546	-1.14121	0.453378							EB CD71+ C2 INV/CTCFDKO1 (1)	0.453378	0.925666	0.489786	0.471922	0.0200561
SE/INVEN/DeltaCTCF/DeltaMpg	B12 (12)	17.9455											B12 (12)
SE/INVEN/DeltaCTCF/DeltaMpg	B12 (12)	17.8753	17.9104	17.3667	-0.543714	0.686003							B12 (12)	0.686003		0.741091
SE/INVEN/DeltaCTCF/DeltaMpg	B12 (13)	16.1339											B12 (13)
SE/INVEN/DeltaCTCF/DeltaMpg	B12 (13)	16.1412	16.1376	15.7601	-0.377423	0.769812	0.738094	0.0454673					B12 (13)	0.769812		0.83163
SE/INVEN/DeltaCTCF/DeltaMpg	B12 (1)	17.7855											B12 (1)
SE/INVEN/DeltaCTCF/DeltaMpg	B12 (1)	17.7453	17.7654	17.3666	-0.398842	0.758467							B12 (1)	0.738094	0.925666	0.797365	0.790029	0.0457131
												Relative to WT
														Fold Enrichment
	CD71		Average		DeltaCT	Fold Enrichment	Average	STDEV					CD71
Wildtype1	EB CD71+ E14 WT (2)	23.6338											EB CD71+ E14 WT (2)
Wildtype1	EB CD71+ E14 WT (2)	23.5025	23.5682	14.9766	-8.59161	0.00259219							EB CD71+ E14 WT (2)	0.00259219		1.05797
Wildtype2	EB CD71+ E14 WT (3)	23.5051											EB CD71+ E14 WT (3)
Wildtype2	EB CD71+ E14 WT (3)	23.4804	23.4928	14.7481	-8.74467	0.00233126							EB CD71+ E14 WT (3)	0.00233126		0.951477
Wildtype3	EB CD71+ E14 WT (1)	23.4538											EB CD71+ WT1
Wildtype3	EB CD71+ E14 WT (1)	23.4725	23.4632	14.7766	-8.68661	0.00242699	0.00245015	0.000131996					EB CD71+ WT1	0.00242699	0.00245015	0.990548	0.999999	0.0538732
DeltaMpg	B4 (29)	23.8809											B4 (29)
DeltaMpg	B4 (29)	23.7758	23.8284	15.5496	-8.27879	0.00321984							B4 (29)	0.00321984		1.31414
DeltaMpg	B10 (31)	23.9079											B10 (31)
DeltaMpg	B10 (31)	23.9053	23.9066	15.2	-8.70653	0.00239372							B10 (31)	0.00239372		0.97697
DeltaMpg	G10 (32)	24.9069											G10 (32)
DeltaMpg	G10 (32)	24.9241	24.9155	15.5418	-9.37365	0.00150748	0.00237368	0.000856359					G10 (32)	0.00150748	0.00245015	0.615261	0.96879	0.349512
	minus RT	27.9944
	minus RT	28.6226	28.3085	26.1984	-2.11007	0.231637
DeltaCTCF	EB CD71+ A3 CTCFDKO1 (6)	25.6727											EB CD71+ A3 CTCFDKO1 (6)
DeltaCTCF	EB CD71+ A3 CTCFDKO1 (6)	25.6941	25.6834	16.385	-9.29837	0.00158823							EB CD71+ A3 CTCFDKO1 (6)	0.00158823		0.648218
DeltaCTCF	EB CD71+ A3 CTCFDKO1 (7)	24.1277											EB CD71+ A3 CTCFDKO1 (7)
DeltaCTCF	EB CD71+ A3 CTCFDKO1 (7)	24.1217	24.1247	14.171	-9.95369	0.00100842							EB CD71+ A3 CTCFDKO1 (7)	0.00100842		0.411575
DeltaCTCF	EB CD71+ A3 CTCFDKO1 (1)	25.2727											EB CD71+ A8 CTCFDKO3
DeltaCTCF	EB CD71+ A3 CTCFDKO1 (1)	25.2341	25.2534	16.205	-9.04837	0.00188873	0.00149513	0.000447481					EB CD71+ A8 CTCFDKO3	0.00188873	0.00245015	0.770864	0.610219	0.182634
DCTCF-DMpg	B2 (16) (Hom)	24.6479											B7 (18)
DCTCF-DMpg	B2 (16)	24.5511	24.5995	15.7285	-8.87103	0.00213577							B7 (18)	0.00213577		0.87169
DCTCF-DMpg	B7 (18)	25.9981											B7 (19)
DCTCF-DMpg	B7 (18)	26.0414	26.0198	17.2557	-8.76406	0.00230014							B7 (19)	0.00230014		0.938776
DCTCF-DMpg	E12 (21)	25.734											B7 (1)
DCTCF-DMpg	E12 (21)	25.7985	25.7663	16.0787	-9.68761	0.00121266	0.00188286	0.000586197					B7 (1)	0.00121266	0.00245015	0.494933	0.768467	0.23925
	minus RT	28.2215
	minus RT	28.4227	28.3221	32.3739	4.05172	16.584
SE/INVEN	EB CD71+ A4-2 (8)	24.0485											EB CD71+ A4-2 (8)
SE/INVEN	EB CD71+ A4-2 (8)	23.9659	24.0072	15.3116	-8.69558	0.00241196							EB CD71+ A4-2 (8)	0.00241196		0.984414
SE/INVEN	EB CD71+ A4-2 (9)	23.7131											EB CD71+ A4-2 (9)
SE/INVEN	EB CD71+ A4-2 (9)	23.6862	23.6997	14.9947	-8.70495	0.00239634							EB CD71+ A4-2 (9)	0.00239634		0.978039
SE/INVEN	EB CD71+ A4-2 (1)	23.0485											EB CD71+ A4-2 (1)
SE/INVEN	EB CD71+ A4-2 (1)	23.1659	23.1072	14.5116	-8.59558	0.00258507	0.00246446	0.000104748					EB CD71+ A4-2 (1)	0.00258507	0.00245015	1.05507	1.00584	0.0427508
SE/INVEN/DeltaMpg	A2 (22)	23.2971											A2 (22)
SE/INVEN/DeltaMpg	A2 (22)	23.2275	23.2623	14.1944	-9.06796	0.00186326							A2 (22)	0.00186326		0.760468
SE/INVEN/DeltaMpg	H11 (24)	23.7291											H11 (24)
SE/INVEN/DeltaMpg	H11 (24)	23.6325	23.6808	15.24	-8.44085	0.00287773							H11 (24)	0.00287773		1.17451
SE/INVEN/DeltaMpg	G5 (26)	23.4968											G5 (26)
SE/INVEN/DeltaMpg	G5 (26)	23.4627	23.4797	14.8961	-8.58359	0.00260665	0.00244921	0.000525241					G5 (26)	0.00260665	0.00245015	1.06387	0.999619	0.214371
	minus RT	28.43
	minus RT	28.5875	28.5087	26.2059	-2.30278	0.202671
SE/INVEN/DeltaCTCF	EB CD71+ C2 INV/CTCFDKO1 (4)	25.1243											EB CD71+ C2 INV/CTCFDKO1 (4)
SE/INVEN/DeltaCTCF	EB CD71+ C2 INV/CTCFDKO1 (4)	25.1191	25.1217	16.2601	-8.86164	0.00214971							EB CD71+ C2 INV/CTCFDKO1 (4)	0.00214971		0.87738
SE/INVEN/DeltaCTCF	EB CD71+ C2 INV/CTCFDKO1 (5)	25.4213											EB CD71+ C2 INV/CTCFDKO1 (5)
SE/INVEN/DeltaCTCF	EB CD71+ C2 INV/CTCFDKO1 (5)	25.269	25.3451	16.4684	-8.87673	0.00212734							EB CD71+ C2 INV/CTCFDKO1 (5)	0.00212734		0.86825
SE/INVEN/DeltaCTCF	EB CD71+ C2 INV/CTCFDKO1 (4)	25.2243											EB CD71+ C2 INV/CTCFDKO1 (1)
SE/INVEN/DeltaCTCF	EB CD71+ C2 INV/CTCFDKO1 (4)	25.2913	25.2578	16.2501	-9.00771	0.00194272	0.00207326	0.0001136					EB CD71+ C2 INV/CTCFDKO1 (1)	0.00194272	0.00245015	0.792899	0.846176	0.0463646
SE/INVEN/DeltaCTCF/DeltaMpg	B10 (10)	24.2825											B12 (12)
SE/INVEN/DeltaCTCF/DeltaMpg	B10 (10)	24.2339	24.2582	15.3378	-8.92032	0.00206403							B12 (12)	0.00206403		0.84241
SE/INVEN/DeltaCTCF/DeltaMpg	B12 (13)	24.2631											B12 (13)
SE/INVEN/DeltaCTCF/DeltaMpg	B12 (13)	24.1506	24.2069	15.095	-9.11184	0.00180744							B12 (13)	0.00180744		0.737686
SE/INVEN/DeltaCTCF/DeltaMpg	C10 (14) (Hom)	24.2678											B12 (1)
SE/INVEN/DeltaCTCF/DeltaMpg	C10 (14)	24.2212	24.2445	15.2719	-8.97261	0.00199056	0.00195401	0.000132142					B12 (1)	0.00199056	0.00245015	0.812424	0.797507	0.0539323
	minus RT	29.0852
	minus RT	28.4722	28.7787	28.8772	0.0984564	1.07063

## Sheet: Fig 2b Stats
Within each column, compare rows (simple effects within columns)
Number of families	5
Number of comparisons per family	3
Alpha	0.05
Tukey's multiple comparisons test	Predicted (LS) mean diff.	95.00% CI of diff.	Below threshold?	Summary	Adjusted P Value
Hba-a1
WT vs. ΔR1	0.5883	0.2216 to 0.9550	Yes	***	0.0009
WT vs. ΔR1/INVR2	0.6863	0.3468 to 1.026	Yes	****	<0.0001
ΔR1 vs. ΔR1/INVR2	0.098	-0.2119 to 0.4079	No	ns	0.7267
Hba-x
WT vs. ΔR1	-0.2824	-0.6491 to 0.08426	No	ns	0.1609
WT vs. ΔR1/INVR2	-0.07113	-0.4106 to 0.2684	No	ns	0.8687
ΔR1 vs. ΔR1/INVR2	0.2113	-0.09861 to 0.5212	No	ns	0.2358
Nprl3
WT vs. ΔR1	-0.07815	-0.4449 to 0.2885	No	ns	0.8645
WT vs. ΔR1/INVR2	0.07508	-0.2644 to 0.4146	No	ns	0.855
ΔR1 vs. ΔR1/INVR2	0.1532	-0.1567 to 0.4631	No	ns	0.4621
CD71
WT vs. ΔR1	0.05183	-0.3149 to 0.4185	No	ns	0.9379
WT vs. ΔR1/INVR2	0.1664	-0.1731 to 0.5059	No	ns	0.4684
ΔR1 vs. ΔR1/INVR2	0.1145	-0.1954 to 0.4245	No	ns	0.6474
pb4.2
WT vs. ΔR1	0.2576	-0.1091 to 0.6243	No	ns	0.2164
WT vs. ΔR1/INVR2	0.2672	-0.07234 to 0.6067	No	ns	0.149
ΔR1 vs. ΔR1/INVR2	0.009558	-0.3004 to 0.3195	No	ns	0.9969
Test details	Predicted (LS) mean 1	Predicted (LS) mean 2	Predicted (LS) mean diff.	SE of diff.	N1	N2	q	DF
Hba-a1
WT vs. ΔR1	1	0.4117	0.5883	0.1518	3	4	5.48	50
WT vs. ΔR1/INVR2	1	0.3137	0.6863	0.1406	3	6	6.905	50
ΔR1 vs. ΔR1/INVR2	0.4117	0.3137	0.098	0.1283	4	6	1.08	50
Hba-x
WT vs. ΔR1	1	1.282	-0.2824	0.1518	3	4	2.631	50
WT vs. ΔR1/INVR2	1	1.071	-0.07113	0.1406	3	6	0.7157	50
ΔR1 vs. ΔR1/INVR2	1.282	1.071	0.2113	0.1283	4	6	2.329	50
Nprl3
WT vs. ΔR1	1	1.078	-0.07815	0.1518	3	4	0.728	50
WT vs. ΔR1/INVR2	1	0.9249	0.07508	0.1406	3	6	0.7554	50
ΔR1 vs. ΔR1/INVR2	1.078	0.9249	0.1532	0.1283	4	6	1.689	50
CD71
WT vs. ΔR1	1	0.9482	0.05183	0.1518	3	4	0.4828	50
WT vs. ΔR1/INVR2	1	0.8336	0.1664	0.1406	3	6	1.674	50
ΔR1 vs. ΔR1/INVR2	0.9482	0.8336	0.1145	0.1283	4	6	1.262	50
pb4.2
WT vs. ΔR1	1	0.7424	0.2576	0.1518	3	4	2.4	50
WT vs. ΔR1/INVR2	1	0.7328	0.2672	0.1406	3	6	2.688	50
ΔR1 vs. ΔR1/INVR2	0.7424	0.7328	0.009558	0.1283	4	6	0.1053	50

## Sheet: Fig 3c Stats
Compare each cell mean with the other cell mean in that column
Number of families	1
Number of comparisons per family	5
Alpha	0.05
Šídák's multiple comparisons test	Mean Diff.	95.00% CI of diff.	Below threshold?	Summary	Adjusted P Value
WT - INVEN
Hba-a	0.7896	0.6263 to 0.9529	Yes	****	<0.0001
Hba-x	0.7807	0.6173 to 0.9440	Yes	****	<0.0001
Nprl3	0.05594	-0.1074 to 0.2193	No	ns	0.8775
CD71	-0.00584	-0.1692 to 0.1575	No	ns	>0.9999
pb4.2	-0.1376	-0.3010 to 0.02568	No	ns	0.127
Test details	Mean 1	Mean 2	Mean Diff.	SE of diff.	N1	N2	t	DF
WT - INVEN
Hba-a	1	0.2104	0.7896	0.05758	3	3	13.71	20
Hba-x	0.9951	0.2144	0.7807	0.05758	3	3	13.56	20
Nprl3	1	0.9441	0.05594	0.05758	3	3	0.9715	20
CD71	1	1.006	-0.00584	0.05758	3	3	0.1014	20
pb4.2	1	1.138	-0.1376	0.05758	3	3	2.39	20
Compare each cell mean with the other cell mean in that column
Number of families	1
Number of comparisons per family	3
Alpha	0.05
Šídák's multiple comparisons test	Mean Diff.	95.00% CI of diff.	Below threshold?	Summary	Adjusted P Value
WT - INVEN
Mpg	-2.367	-2.831 to -1.902	Yes	****	<0.0001
Rhbdf1	-3.744	-4.209 to -3.279	Yes	****	<0.0001
Snrnp25	-12.39	-12.86 to -11.93	Yes	****	<0.0001
Test details	Mean 1	Mean 2	Mean Diff.	SE of diff.	N1	N2	t	DF
WT - INVEN
Mpg	1	3.367	-2.367	0.1678	3	3	14.1	12
Rhbdf1	1	4.744	-3.744	0.1678	3	3	22.31	12
Snrnp25	1	13.39	-12.39	0.1678	3	3	73.84	12

[truncated: 5 more sheets: Fig 4b Stats, Fig 5c Stats, Fig 6c Stats, Supp Fig 3 Stats, Supp Fig 9 Stats]
